# Supplementary material for: A new blood DNA methylation signature for Koolen-de Vries syndrome: Classification of missense KANSL1 variants and comparison to fibroblast cells
Source: Eur J Hum Genet. 2024 Jan 29;32(3):324–32. doi: 10.1038/s41431-024-01538-6 (PMC10923882; doi:10.1038/s41431-024-01538-6)
Supplement: Supplementary file 5 — Supplementary Tables [file 41431_2024_1538_MOESM5_ESM.xlsx]

## Sheet: Table S1
Table S1.Demographic, molecular, and clinical phenotype information for all case subjects. Hg19; KANSL1; Transcript NM_001193466.4
De-identified	Sex	Age	cDNA change	aachange	Type	Category	Inheritence	addition genotype information	Phenotype	Published
EX1	M	8	c.1816C>T	p.(Arg606ter)	Nonsense	Discovery	de novo		Typical	Not published
EX2	M	3	c.1543_1544delGT	p.(Val515Phefster35)	Frameshift	Discovery	de novo		Typical	Not published
EX3	M	11	-	17q21.31 microdeletion Start position:43741452, End position:44364056	Microdeletion	Discovery			Typical	Not published
EX4	F	15.5	-	17q21.31 microdeletion Start position:43710371, End position:44212417	Microdeletion	Discovery				Koolen et al., Eur J Hum genet. 2016; patient 26
EX5	F	5	c.1867_1870del	p.(Ile623Alafster6)	Frameshift	Discovery	de novo			Koolen et al., Eur J Hum genet. 2016; patient 37
EX6	F	10	c.1726C>T	p.(Arg576ter)	Nonsense	Discovery	de novo		Typical	Not published
EX7	M	4.5	c.2699_2702dup	p.(Ser901Argfster4)	Frameshift	Discovery	de novo			Koolen et al., Eur J Hum genet. 2016; patient 42
EX8	F	10	c.1393C>T	p.(Gln465ter)	Nonsense	Discovery	de novo		Typical	Not published
EX9	F	4	c.949delA	p.(Ile317Tyrfster13)	Frameshift	Validation	de novo		Typical	Not published
EX10	F	45	c.808_809del	p.(Leu270Valfster11)	Frameshift	Validation	de novo		Typical	Koolen et al., Eur J Hum genet. 2016; patient 45
EX11	M	16	c.808_809del	p.(Leu270Valfster11)	Frameshift	Validation	de novo		Typical	Not published
EX12	F	12	c.2902del	p.(Gln968Serfster46)	Frameshift	Validation	de novo		Typical	Not published
EX13	F	5.5	-	17q21.31 microdeletion Start position:43741452, End position:44118999	Microdeletion	Validation				Koolen et al., Eur J Hum genet. 2016; patient 16
EX14	M	2.7	-	17q21.31 microdeletion Start position:43741452, End position:44364056	Microdeletion	Validation				Koolen et al., Eur J Hum genet. 2016; patient 24
EX15	F	3	(44110411-441111686)x3	Exon 11-13 duplication	Intragenic microduplication	Validation	de novo		Typical	Martorell et al, Clin genet. 2022
EX16	F	3.6	c.868C>T	p.(Arg290ter)	Nonsense	Validation	de novo		Typical	Not published
EX17	M	11	c.2699G>A	p.Gly900Glu	Missense	Classification	unknown	VUS	Atypical	Not published
EX18	M	3	c.2660C>T	p.Thr887Met	Missense	Classification	de novo	VUS		Not published
EX19	F	23	c.727C>T	p.(Gln243ter)	Nonsense	Classification II	de novo	Mosaic KANSL1 variant; SYNGAP1; Chr6(GRCh37):g.33405510dup; NM_006772.2:c.828dup; p.(Lys277fs)	clinically not KdVS	Not published
EX20	M	0.33	c.3169C>T	p.(Gln1057ter)	Nonsense	Classification II	de novo	AMOTL1 Chr11(GRCh37):g.94532825C>T NM_130847.3:c.469C>T p.(Arg157Cys); Maternally inherited	Phenotype typical of AMOTL1 not KdVS	Strong et al., Am J Med Genet. 2023 (PMID:36751037)
EX21	M	7	c.333_335delinsACT	p.(His111_Pro112delinsGlnLeu)	ProteinIns	Classification II	unknown	VUS	Atypical	Not published
EX22	F	9	-	17q21.31 microduplication (44165726-44354667)x3, Mother: arr[hg19] 17q21.31(44,216,072-44,275,737)x3 Father arr[hg19] koolen-de vries syndrome, 17q21.31(44,185,709-44,210,948)x3, DD, absenses seizures, facial dysmorphism	Microduplication	Classification II	inherited		Atypical	Not published

## Sheet: TableS2
Table S2. Demographic of control subjects included for signature discovery and validation
Sample_ID	Sex	Age	Group
Control4	F	2	Discovery
Control7	F	7	Discovery
Control8	F	11	Discovery
Control9	F	10	Discovery
Control10	F	13	Discovery
Control11	F	13	Discovery
Control14	F	15	Discovery
Control16	F	5	Discovery
Control17	F	8	Discovery
Control19	F	4	Discovery
Control1	M	5	Discovery
Control2	M	8	Discovery
Control3	M	2	Discovery
Control5	M	14.3	Discovery
Control6	M	14	Discovery
Control12	M	11	Discovery
Control13	M	7	Discovery
Control15	M	15	Discovery
Control18	M	4	Discovery
Control20	M	4	Discovery
Control21	M	6	Discovery
Control192.1	M	7	Validation
Control88	M	7	Validation
Control100	F	14	Validation
Control191.2	M	17	Validation
Control59	M	17	Validation
Control61	M	14	Validation
Control63	M	11	Validation
Control65	M	16	Validation
Control69	M	16.5	Validation
Control78	M	14	Validation
Control83	F	13	Validation
Control86	M	16	Validation
Control98	F	15	Validation
Control99	M	16	Validation
Control123	M	10	Validation
Control154	F	9	Validation
Control157	M	10	Validation
Control168	F	9	Validation
Control173	F	34	Validation
Control176	M	35	Validation
Control190.2	F	11	Validation
Control192.2	M	7	Validation
Control2	M	13	Validation
Control58	M	17	Validation
Control68	M	17	Validation
Control79	M	16	Validation
Control87	F	18	Validation
Control91	M	18	Validation
Control92	M	18	Validation
Control93	M	16	Validation
Control117	F	15	Validation
Control14	M	7	Validation
Control160	M	8.3	Validation
Control193.2	M	9	Validation
Control24	M	11	Validation
Control25	M	7	Validation
Control27	M	10	Validation
Control29	F	11	Validation
Control30	F	9	Validation
Control48	M	10	Validation
Control49	F	9	Validation
Control62	F	12	Validation
Control64	F	13	Validation
Control73	M	11	Validation
Control77	M	14	Validation
Control80	F	14	Validation
Control95	F	13	Validation
Control96	M	14	Validation
Control107	F	4	Validation
Control111	F	9	Validation
Control186.3	M	8	Validation
Control187.3	M	2	Validation
Control188.5	M	4	Validation
Control189.4	M	4	Validation
Control192.7	M	7	Validation
Control193.6	M	9	Validation
Control52	M	4	Validation
Control106	F	2	Validation
Control122	F	7	Validation
Control190.1	F	11	Validation
Control191.1	M	17	Validation
Control105	M	14	Validation
Control124	M	6	Validation
Control126	M	13	Validation
Control139	M	7	Validation
Control148	F	41	Validation
Control163	F	21	Validation
Control164	F	21	Validation
Control172	F	34	Validation
Control175	M	35	Validation
Control178	M	22	Validation
Control182	F	28	Validation
Control184	M	30	Validation
Control186.4	M	8	Validation
Control188.6	M	4	Validation
Control189.5	M	4	Validation
Control190.6	F	11	Validation
Control191.7	M	17	Validation
Control192.8	M	7	Validation
Control193.7	M	9	Validation
Control194.4	M	3	Validation
Control20	M	8	Validation
Control55	F	1	Validation
Control150	M	1	Validation
Control152	M	1	Validation
Control186.2	M	8	Validation
Control187.2	M	2	Validation
Control188.4	M	4	Validation
Control189.3	M	4	Validation
Control192.6	M	7	Validation
Control193.5	M	9	Validation
Control108	M	4	Validation
Control115	F	15	Validation
Control128	M	12	Validation
Control161	F	7	Validation
Control162	M	13	Validation
Control165	F	18	Validation
Control166	M	7	Validation
Control171	M	7	Validation
Control179	F	28	Validation
Control181	F	28	Validation
Control185	F	7	Validation
Control194.3	M	3	Validation
Control32	F	14	Validation
Control35	M	17	Validation
Control50	M	4	Validation
Control51	M	11	Validation
Control118	F	13	Validation
Control136	F	9	Validation
Control193.3	M	9	Validation
Control120	M	16	Validation
Control131	F	16	Validation
Control140	M	12	Validation
Control141	M	21	Validation
Control144	F	17	Validation
Control146	F	10	Validation
Control190.3	F	11	Validation
Control191.3	M	17	Validation
Control192.3	M	7	Validation
Control193.1	M	9	Validation
Control70	F	18	Validation
Control75	F	19	Validation
Control76	F	10	Validation
Control84	M	13	Validation
Control85	M	18	Validation
Control90	M	18	Validation
Control1	F	19	Validation
Control10	M	1	Validation
Control104	F	19	Validation
Control11	F	1	Validation
Control12	M	1	Validation
Control13	F	1	Validation
Control130	F	11	Validation
Control15	F	4	Validation
Control153	M	19	Validation
Control158	M	19	Validation
Control159	F	12	Validation
Control16	M	5	Validation
Control17	F	7	Validation
Control174	F	34	Validation
Control177	M	35	Validation
Control18	M	11	Validation
Control180	F	28	Validation
Control183	F	28	Validation
Control186.1	M	8	Validation
Control188.1	M	4	Validation
Control19	F	2	Validation
Control21	M	10	Validation
Control23	M	9	Validation
Control3	M	19	Validation
Control34	F	21.3	Validation
Control36	F	21	Validation
Control37	?	20.3	Validation
Control38	M	18.8	Validation
Control39	F	20.9	Validation
Control4	F	13	Validation
Control40	M	21	Validation
Control5	F	42	Validation
Control53	M	4	Validation
Control6	F	28	Validation
Control7	F	28	Validation
Control8	F	26	Validation
Control9	F	33	Validation
Control103	F	11	Validation
Control110	F	18	Validation
Control112	F	14	Validation
Control116	F	15	Validation
Control127	F	15	Validation
Control134	M	15	Validation
Control137	M	12	Validation
Control149	F	1	Validation
Control167	F	5	Validation
Control170	M	12	Validation
Control190.4	F	11	Validation
Control191.4	M	17	Validation
Control192.4	M	7	Validation
Control194.1	M	3	Validation
Control101	M	11.5	Validation
Control102	M	9	Validation
Control109	F	9	Validation
Control113	M	6	Validation
Control114	M	6	Validation
Control121	F	8	Validation
Control125	F	6	Validation
Control135	M	6	Validation
Control188.3	M	4	Validation
Control189.2	M	4	Validation
Control190.5	F	11	Validation
Control191.6	M	17	Validation
Control192.5	M	7	Validation
Control194.2	M	3	Validation
Control28	F	7.33	Validation
Control31	F	9.11	Validation
Control33	M	11	Validation
Control41	M	6.56	Validation
Control42	M	12.1	Validation
Control43	M	11	Validation
Control44	M	9.9	Validation
Control45	F	5	Validation
Control46	F	8	Validation
Control47	F	8	Validation
Control56	M	13	Validation
Control57	F	9	Validation
Control60	M	11	Validation
Control66	M	11	Validation
Control67	M	12	Validation
Control71	M	10	Validation
Control72	M	10	Validation
Control74	F	9	Validation
Control81	F	9	Validation
Control82	M	11	Validation
Control94	M	10	Validation
Control97	M	12	Validation

## Sheet: TableS3
Table S3. The identified KdVS DNA methylation signature sites (456 CpGs)
CG	P.Value	adj.P.Val	delta_beta	chr	pos	Relation_to_Island	UCSC_RefGene_Name	UCSC_RefGene_Accession	UCSC_RefGene_Group	Regulatory_Feature_Group
cg10989214	6.67e-09	0.000107671	-0.393511	chr3	75704824	Island
cg10296718	1.84e-05	0.0111586	-0.337184	chr8	1848143	OpenSea	ARHGEF10	NM_014629	Body
cg08753172	3.23e-06	0.00414888	-0.298277	chr17	1401405	OpenSea	INPP5K;INPP5K;INPP5K	NM_130766;NM_001135642;NM_016532	Body;Body;Body	Promoter_Associated
cg01150497	1.78e-07	0.000746823	-0.281705	chr1	2120978	N_Shore	FAAP20;FAAP20;FAAP20;FAAP20;FAAP20	NM_001256945;NM_001282673;NM_001282671;NM_001282672;NM_001146310	Body;Body;5'UTR;5'UTR;Body
cg16288318	1.69e-05	0.0105822	-0.261872	chr13	112986927	S_Shore
cg14701108	1.57e-06	0.00270729	-0.256133	chr2	3131293	OpenSea				Unclassified_Cell_type_specific
cg21073930	2.03e-07	0.000813837	-0.255208	chr19	12984170	Island	MAST1	NM_014975	Body	Unclassified_Cell_type_specific
cg11766468	1.37e-07	0.000624854	-0.249239	chr19	7923041	N_Shelf	EVI5L;EVI5L	NM_145245;NM_001159944	Body;Body
cg03811952	2.29e-07	0.000855171	-0.235057	chr12	111079504	OpenSea	TCTN1;TCTN1;TCTN1;TCTN1;TCTN1	NM_024549;NM_001082538;NM_001082537;NM_001173975;NM_001173976	Body;Body;Body;Body;Body	Unclassified
cg02734505	7.38e-06	0.00659227	-0.230412	chr12	54763081	Island	ZNF385A;ZNF385A;ZNF385A	NM_001130968;NM_015481;NM_001130967	3'UTR;3'UTR;3'UTR
cg16708880	5.86e-07	0.00146323	-0.227032	chr12	49257591	OpenSea	RND1	NM_014470	Body
cg06307939	1.32e-07	0.000624034	-0.226985	chr19	12984645	Island	MAST1	NM_014975	Body	Unclassified_Cell_type_specific
cg25162533	3.26e-10	2.69e-05	-0.224894	chr17	81032067	N_Shore
cg19358373	5.92e-08	0.000386352	-0.223889	chr12	133414571	S_Shore				Unclassified_Cell_type_specific
cg14614094	1.03e-09	5.49e-05	-0.22101	chr9	133567903	N_Shore	EXOSC2	NM_014285	TSS1500
cg05620923	2.65e-05	0.0136453	-0.218208	chr19	1466647	Island	APC2	NM_005883	Body
cg01838114	3.11e-10	2.69e-05	-0.215429	chr16	71547733	OpenSea				Unclassified_Cell_type_specific
cg18981809	9.16e-07	0.00192703	-0.213048	chr5	177870295	OpenSea	COL23A1	NM_173465	Body	Unclassified
cg23373640	4.23e-05	0.0177077	-0.209715	chr14	65696480	OpenSea
cg16726039	6.71e-08	0.000420757	-0.207083	chr12	133413162	Island
cg05592245	6.53e-09	0.000107671	-0.207011	chr10	65280473	N_Shore	REEP3	NM_001001330	TSS1500
cg00084338	1.5e-05	0.00982719	-0.206869	chr6	170595920	N_Shore	DLL1	NM_005618	Body
cg03304483	4.61e-09	9.51e-05	-0.205074	chr2	177430993	OpenSea
cg17206212	1.59e-05	0.0101788	-0.204589	chr16	1048014	Island				Unclassified
cg24969141	1.66e-12	1.06e-06	-0.204127	chr14	100953120	OpenSea	WDR25;WDR25	NM_024515;NM_001161476	Body;Body
cg17042037	4.62e-06	0.00499643	-0.19948	chr17	1401556	OpenSea	INPP5K;INPP5K;INPP5K	NM_130766;NM_001135642;NM_016532	Body;Body;Body
cg04517524	3.56e-06	0.00437585	-0.197121	chr14	94405342	Island	ASB2	NM_016150	Body
cg06180137	1.94e-06	0.00308672	-0.196757	chr3	75704498	N_Shore
cg23874746	4.02e-07	0.00115724	-0.196176	chr2	183387015	OpenSea	PDE1A;PDE1A	NM_005019;NM_001003683	1stExon;Body
cg07466463	2.22e-05	0.0124554	-0.195952	chr8	141574207	OpenSea	EIF2C2;EIF2C2	NM_012154;NM_001164623	Body;Body
cg12103197	9.41e-10	5.47e-05	-0.19566	chr14	102974365	Island	ANKRD9	NM_152326	5'UTR
cg21977234	9.39e-05	0.028001	-0.192983	chr19	18701320	S_Shore	C19orf60;C19orf60	NM_001100419;NM_001100418	Body;Body
cg20225999	3.37e-05	0.0157054	-0.192892	chr2	218843435	N_Shore				Unclassified_Cell_type_specific
cg21041794	2.4e-06	0.00342105	-0.192359	chr5	177870299	OpenSea	COL23A1	NM_173465	Body
cg05749985	4.55e-09	9.51e-05	-0.191545	chr9	133568412	N_Shore	EXOSC2;EXOSC2;EXOSC2;EXOSC2	NM_001282708;NM_014285;NM_001282709;NR_104230	TSS1500;TSS1500;TSS1500;TSS1500	Unclassified_Cell_type_specific
cg19311918	1.79e-06	0.00293444	-0.189567	chr9	140306073	OpenSea	EXD3;EXD3;EXD3;EXD3	NR_104598;NR_104599;NM_001286823;NM_017820	Body;Body;5'UTR;5'UTR	Promoter_Associated
cg20228731	8.88e-06	0.00733884	-0.188626	chr7	130646051	OpenSea	FLJ43663;FLJ43663	NR_015431;NR_024153	Body;Body
cg15634717	4.26e-07	0.00118425	-0.187559	chr2	122647835	OpenSea
cg03486986	6.67e-05	0.0231839	-0.186907	chr13	112986285	S_Shore				Promoter_Associated
cg08632909	9.12e-05	0.0275982	-0.184747	chr11	70048796	N_Shore	FADD	NM_003824	TSS1500	Promoter_Associated
cg03068497	5.65e-07	0.00143816	-0.184418	chr7	30635838	S_Shore	GARS	NM_002047	Body
cg26465666	4.85e-05	0.0191704	-0.184255	chr2	183386928	OpenSea	PDE1A;PDE1A	NM_005019;NM_001003683	Body;Body	Unclassified_Cell_type_specific
cg19085543	1.54e-06	0.00270046	-0.182028	chr4	5792166	OpenSea	EVC;EVC	NM_153717;NM_001306090	Body;Body
cg03502812	5.97e-09	0.000103117	-0.181265	chr19	36435729	Island	LRFN3	NM_024509	Body	Unclassified_Cell_type_specific
cg02535060	1.02e-08	0.000130374	-0.180248	chr10	134150690	OpenSea	LRRC27;LRRC27;LRRC27;LRRC27;LRRC27	NM_001143757;NM_030626;NM_001143759;NM_001143758;NR_026559	Body;Body;Body;Body;Body
cg10955566	6.48e-05	0.0227612	-0.17731	chr1	1003126	Island				Unclassified_Cell_type_specific
cg03330181	2.63e-07	0.000910547	-0.176985	chr10	134150700	OpenSea	LRRC27;LRRC27;LRRC27;LRRC27;LRRC27;LRRC27	NM_001309474;NM_001143759;NM_001143758;NM_030626;NM_001143757;NM_001309474	1stExon;Body;Body;Body;Body;5'UTR
cg20077275	1.32e-07	0.000624034	-0.176976	chr16	71559538	OpenSea	CHST4;CHST4	NM_005769;NM_001166395	TSS1500;TSS1500	Unclassified_Cell_type_specific
cg00601042	8.76e-06	0.00731507	-0.176845	chr12	132900274	Island	GALNT9	NM_001122636	Body
cg03784258	3.99e-05	0.0171593	-0.176065	chr6	44630385	OpenSea				Promoter_Associated_Cell_type_specific
cg19497523	7.69e-05	0.0252491	-0.174861	chr19	2425476	Island	TMPRSS9	NM_182973	Body
cg23238119	6.02e-07	0.00146412	-0.174565	chr6	74009041	Island	C6orf147	NR_027005	Body
cg24083583	3.13e-07	0.00100453	-0.174411	chr4	40510214	OpenSea	RBM47;RBM47	NM_019027;NM_001098634	5'UTR;5'UTR
cg19492423	7.68e-06	0.00674769	-0.174092	chr19	18700933	S_Shore	C19orf60;C19orf60	NM_001100419;NM_001100418	Body;Body	Unclassified_Cell_type_specific
cg22586726	2.81e-08	0.000242398	-0.173363	chr10	134150542	OpenSea	LRRC27;LRRC27;LRRC27;LRRC27;LRRC27	NM_001143757;NR_026559;NM_030626;NM_001143759;NM_001143758	Body;TSS200;Body;Body;Body	Unclassified
cg14621254	1.77e-07	0.000746823	-0.172612	chr12	57569787	Island	LRP1	NM_002332	Body	Unclassified_Cell_type_specific
cg15672022	5.08e-06	0.0052909	-0.172424	chr5	141805772	OpenSea
cg21767759	1e-06	0.0020105	-0.171103	chr17	48154356	OpenSea	ITGA3;ITGA3	NM_005501;NM_002204	Body;Body	Unclassified_Cell_type_specific
cg20954971	3.81e-06	0.00452658	-0.169711	chr21	44593642	Island
cg03684356	2.27e-06	0.00334123	-0.169674	chr20	56253763	OpenSea	PMEPA1;PMEPA1;PMEPA1;PMEPA1;PMEPA1	NM_199170;NM_199171;NM_001255976;NM_020182;NM_199169	5'UTR;5'UTR;Body;Body;Body
cg03268293	7.39e-06	0.00659302	-0.169536	chr12	94070388	N_Shore	CRADD	NM_003805	TSS1500
cg13811379	3.09e-05	0.0149397	-0.16854	chr16	1048006	Island
cg19428589	2.45e-05	0.0131322	-0.168394	chr16	1048154	S_Shore
cg11480627	8.76e-06	0.00731507	-0.16827	chr11	70672876	Island	SHANK2	NM_012309	Body	Unclassified_Cell_type_specific
cg25076597	9.14e-08	0.000499608	-0.166829	chr10	134150581	OpenSea	LRRC27;LRRC27;LRRC27;LRRC27;LRRC27	NM_001143757;NR_026559;NM_030626;NM_001143759;NM_001143758	Body;TSS200;Body;Body;Body
cg22382021	1.07e-05	0.0081466	-0.166685	chr8	145755756	Island	MGC70857;KIAA1688	NM_001001795;NM_025251	TSS1500;3'UTR	Unclassified_Cell_type_specific
cg05171197	7.69e-07	0.00170714	-0.166479	chr2	240230850	OpenSea	HDAC4	NM_006037	Body	Promoter_Associated
cg27539986	4.14e-05	0.0174717	-0.165635	chr1	6664103	S_Shore	KLHL21	NM_014851	TSS1500
cg22841667	1.65e-06	0.00278508	-0.165177	chr11	8705620	S_Shore	RPL27A;SNORA45;SNORA3	NM_000990;NR_002977;NR_002580	Body;TSS1500;TSS200	Promoter_Associated
cg15928106	2.2e-05	0.0123749	-0.165011	chr7	130646078	OpenSea	FLJ43663;FLJ43663	NR_015431;NR_024153	Body;Body	Promoter_Associated
cg24574963	2.93e-07	0.000967248	-0.163706	chr7	149120622	S_Shore				Unclassified
cg14882966	7.93e-05	0.0256145	-0.163677	chr2	3699353	Island
cg05113927	1.99e-05	0.0117113	-0.163108	chr2	27531244	Island	UCN	NM_003353	TSS200
cg15545410	4.98e-05	0.0194817	-0.16249	chr7	1337136	Island
cg10636447	3.88e-05	0.0168858	-0.162147	chr20	826023	Island	FAM110A;FAM110A;FAM110A	NM_001042353;NM_207121;NM_031424	Body;Body;1stExon
cg27246129	6.99e-05	0.0237902	-0.161776	chr6	170595947	N_Shore	DLL1	NM_005618	Body	Unclassified_Cell_type_specific
cg01549663	6.35e-06	0.00605003	-0.161128	chr6	158090915	N_Shelf	ZDHHC14;ZDHHC14	NM_024630;NM_153746	Body;Body
cg23602058	1.03e-06	0.00201943	-0.160523	chr17	48154061	OpenSea	ITGA3;ITGA3	NM_005501;NM_002204	Body;Body	Unclassified_Cell_type_specific
cg22420384	3.19e-08	0.000257822	-0.15974	chr5	177870276	OpenSea	COL23A1	NM_173465	Body
cg14525247	1.06e-08	0.000130374	-0.15813	chr9	131154899	Island	MIR219-2	NR_029837	Body
cg06351520	4.81e-08	0.000341782	-0.15755	chr2	3131276	OpenSea				Unclassified_Cell_type_specific
cg18007837	2.93e-05	0.0145116	-0.156218	chr17	6797466	Island	ALOX12P2	NR_002710	Body
cg25456593	1.72e-05	0.0106797	-0.156173	chr11	70672858	Island	SHANK2	NM_012309	Body	Promoter_Associated
cg02304092	2.76e-05	0.013982	-0.155769	chr5	126409227	Island	FLJ44606;FLJ44606	NM_001164478;NM_001164479	TSS200;TSS200	Unclassified_Cell_type_specific
cg14552982	5.96e-07	0.00146323	-0.155497	chr9	133568226	N_Shore	EXOSC2	NM_014285	TSS1500
cg01561259	9.5e-07	0.00196542	-0.155362	chr17	78560781	OpenSea	RPTOR;RPTOR	NM_001163034;NM_020761	Body;Body
cg16725984	5e-05	0.0195187	-0.154349	chr16	89735184	Island	C16orf55	NM_153025	Body	Promoter_Associated
cg11226562	7.69e-08	0.000459361	-0.154252	chr10	65280795	N_Shore	REEP3	NM_001001330	TSS1500	Promoter_Associated_Cell_type_specific
cg11300443	8.5e-12	2.72e-06	-0.154239	chr16	27242166	OpenSea	NSMCE1	NM_145080	Body	Unclassified
cg02393699	1.91e-07	0.000787728	-0.153696	chr1	2106620	OpenSea	PRKCZ;PRKCZ;PRKCZ	NM_001033581;NM_001033582;NM_002744	Body;Body;Body
cg26352827	3.63e-05	0.0162672	-0.153083	chr16	3354591	N_Shore	TIGD7;ZNF75A;ZNF75A	NM_033208;NM_001302109;NM_153028	5'UTR;TSS1500;TSS1500
cg04262428	1.66e-05	0.0104125	-0.152717	chr11	70673256	S_Shore	SHANK2	NM_012309	Body
cg03593471	5.04e-05	0.0195802	-0.15257	chr8	10709415	OpenSea				Unclassified
cg15548613	2.77e-07	0.00093099	-0.15234	chr22	38610795	Island	MAFF;MAFF;MAFF;MAFF	NM_001161573;NM_001161574;NM_001161572;NM_012323	Body;Body;Body;Body
cg25460066	0.00016844	0.0385777	-0.151623	chr3	12597738	N_Shore	MKRN2;MKRN2	NM_014160;NM_001271707	TSS1500;TSS1500
cg03525135	9.2e-07	0.00192945	-0.15153	chr7	157343748	N_Shelf	PTPRN2;PTPRN2;PTPRN2;PTPRN2;PTPRN2	NM_001308268;NM_002847;NM_130843;NM_130842;NM_001308267	Body;Body;Body;Body;Body
cg09476997	5.46e-06	0.00552144	-0.151324	chr16	2087932	N_Shore	SLC9A3R2;SLC9A3R2	NM_001130012;NM_004785	Body;Body	Unclassified
cg26038465	5.3e-06	0.00541604	-0.151004	chr22	38610514	Island	MAFF;MAFF;MAFF;MAFF	NM_001161573;NM_001161574;NM_001161572;NM_012323	Body;Body;Body;Body	Unclassified_Cell_type_specific
cg05250932	3.06e-05	0.0148635	-0.15093	chr19	55644229	OpenSea	TNNT1;TNNT1;TNNT1	NM_001126132;NM_003283;NM_001126133	3'UTR;3'UTR;3'UTR	Unclassified_Cell_type_specific
cg20519373	0.000107084	0.0303158	-0.150894	chr8	119456570	OpenSea	SAMD12;SAMD12	NM_001101676;NM_207506	Body;Body	Unclassified_Cell_type_specific
cg21370255	1.57e-06	0.00270729	-0.150483	chr10	134150489	OpenSea	LRRC27;LRRC27;LRRC27;LRRC27;LRRC27	NM_001143757;NR_026559;NM_030626;NM_001143759;NM_001143758	Body;TSS200;Body;Body;Body
cg19618385	4.33e-07	0.00119834	-0.150068	chr15	42983823	OpenSea	STARD9	NM_020759	Body
cg17817445	2.66e-06	0.00364733	-0.149962	chr11	8705609	S_Shore	RPL27A;SNORA45B;SNORA45A;RPL27A	NM_000990;NR_002977;NR_002580;NM_000990	Body;TSS1500;TSS200;ExonBnd
cg06363129	3.46e-05	0.0159757	-0.148499	chr7	16505602	OpenSea	SOSTDC1	NM_015464	TSS200
cg02256616	2.72e-07	0.000929895	-0.148116	chr16	1629409	OpenSea	IFT140	NM_014714	Body
cg20603222	0.000109745	0.0306314	-0.147264	chr7	1096387	N_Shore	C7orf50;C7orf50;GPR146;C7orf50	NM_001134395;NM_032350;NM_138445;NM_001134396	Body;Body;TSS1500;Body
cg07065756	3.41e-05	0.0158417	-0.146902	chr7	2119340	S_Shelf	MAD1L1;MAD1L1;MAD1L1	NM_003550;NM_001013837;NM_001013836	Body;Body;Body
cg24425745	6.65e-05	0.023157	-0.146146	chr3	185743062	OpenSea				Unclassified
cg18314532	2.92e-09	8.22e-05	-0.146029	chr9	91396998	OpenSea
cg17758673	8.87e-06	0.00733608	-0.145975	chr4	3365342	Island	RGS12;RGS12	NM_198229;NM_002926	Body;Body
cg18848419	8.77e-07	0.0018622	-0.145441	chr18	11850153	N_Shore	CHMP1B;GNAL;GNAL;GNAL	NM_020412;NM_001142339;NM_182978;NM_002071	TSS1500;Body;Body;Body	Promoter_Associated_Cell_type_specific
cg23322172	2.73e-08	0.000242398	-0.144961	chr10	104233407	OpenSea	TMEM180	NM_024789	Body	Unclassified
cg11287187	1.72e-06	0.00287995	-0.14446	chr12	133413532	S_Shore
cg23006906	1.04e-05	0.0080595	-0.144086	chr4	26584845	N_Shore	TBC1D19;TBC1D19	NM_001292054;NM_018317	TSS1500;TSS1500
cg21217093	2.31e-05	0.012695	-0.144032	chr9	81871809	OpenSea
cg01080888	2.32e-07	0.000858375	-0.143463	chr14	35949404	OpenSea
cg05083852	1.67e-05	0.0104977	-0.142716	chr16	81480610	S_Shore	CMIP	NM_198390	Body
cg26682407	1.38e-09	5.87e-05	-0.142614	chr13	113660246	N_Shelf	MCF2L;MCF2L	NM_001112732;NM_024979	Body;Body
cg21483494	4.81e-05	0.0191281	-0.14236	chr9	37427036	OpenSea	GRHPR	NM_012203	Body
cg09000303	5.02e-05	0.0195313	-0.14141	chr9	16386389	OpenSea
cg07911664	4.06e-06	0.00466245	-0.141359	chr13	112627528	Island				Unclassified_Cell_type_specific
cg20046611	4.4e-06	0.00485322	-0.141132	chr9	133568087	N_Shore	EXOSC2;EXOSC2;EXOSC2;EXOSC2	NM_001282708;NM_014285;NM_001282709;NR_104230	TSS1500;TSS1500;TSS1500;TSS1500
cg16026943	2.05e-06	0.00316231	-0.14099	chr15	75641093	S_Shore	NEIL1;NEIL1;NEIL1	NM_024608;NR_046311;NM_001256552	5'UTR;Body;Body	Unclassified
cg15899727	3.83e-06	0.00453112	-0.140901	chr1	1003529	Island
cg03574306	1.08e-05	0.00816844	-0.140888	chr16	85470662	OpenSea				Unclassified
cg22149555	2.93e-06	0.00386563	-0.140749	chr12	133410880	N_Shore				Unclassified_Cell_type_specific
cg02158978	2.77e-08	0.000242398	-0.140522	chr12	133134938	N_Shore	FBRSL1	NM_001142641	Body
cg02380135	2.24e-08	0.000216586	-0.139945	chr2	149866270	N_Shore	KIF5C	NM_004522	Body	Unclassified_Cell_type_specific
cg10725222	3.57e-07	0.00109108	-0.139606	chr9	119351886	OpenSea	ASTN2;ASTN2;ASTN2;ASTN2;ASTN2	NM_198188;NM_198187;NM_001184734;NM_198186;NM_014010	Body;Body;Body;Body;Body
cg05236720	1.07e-05	0.0081466	-0.139277	chr2	37893255	OpenSea	CDC42EP3	NM_006449	5'UTR	Unclassified_Cell_type_specific
cg22897141	1.5e-06	0.00266686	-0.138754	chr11	64577338	Island	MEN1;MEN1;MEN1;MEN1;MEN1;MEN1;MEN1	NM_130801;NM_130803;NM_130800;NM_130799;NM_000244;NM_130804;NM_130802	Body;Body;Body;Body;Body;Body;Body
cg14919440	3.83e-05	0.016748	-0.138071	chr11	113234367	OpenSea	TTC12	NM_017868	Body	Promoter_Associated
cg14782678	3.09e-05	0.0149397	-0.137983	chr17	7339721	N_Shore	TMEM102	NM_178518	Body	Promoter_Associated_Cell_type_specific
cg09681977	2.04e-05	0.0118235	-0.137926	chr2	240153103	N_Shore	HDAC4	NM_006037	Body	Unclassified_Cell_type_specific
cg26440042	1.89e-09	7.09e-05	-0.137448	chr22	37590110	OpenSea
cg20451272	6.65e-07	0.00155638	-0.137213	chr9	131155135	Island	MIR219A2;MIR1268A	NR_029837;NR_031672	TSS200;Body
cg09039751	2.44e-05	0.013115	-0.137047	chr11	45672100	Island	CHST1	NM_003654	Body
cg10404717	3.49e-07	0.00108322	-0.136744	chr9	131154962	Island	MIR219-2	NR_029837	Body	Unclassified_Cell_type_specific
cg08148802	2.73e-05	0.0138735	-0.136294	chr11	1903333	Island	LSP1;LSP1;LSP1;LSP1	NM_001013255;NM_001013253;NM_001013254;NM_002339	Body;Body;Body;Body
cg07800227	9.44e-06	0.00756666	-0.13607	chr13	112628189	S_Shore
cg16875104	2.11e-05	0.0120143	-0.136036	chr7	30635889	S_Shore	GARS	NM_002047	Body
cg07405121	5.71e-05	0.0211923	-0.13602	chr16	2083168	N_Shelf	SLC9A3R2;SLC9A3R2	NM_001130012;NM_004785	Body;Body
cg04197086	6.31e-05	0.0224059	-0.135973	chr13	112626876	N_Shore
cg20413392	9.69e-07	0.00198336	-0.135612	chr9	131155013	Island	MIR219-2	NR_029837	TSS200
cg01071159	2.1e-05	0.0119935	-0.135437	chr2	129492198	N_Shelf
cg23369767	8.04e-07	0.00176164	-0.135086	chr2	1730937	OpenSea	PXDN	NM_012293	Body
cg25638549	2e-06	0.00312268	-0.135063	chr10	13692225	OpenSea	FRMD4A	NM_018027	3'UTR	Promoter_Associated
cg15487791	1.05e-08	0.000130374	-0.134564	chr4	26585040	N_Shore	TBC1D19;TBC1D19	NM_001292054;NM_018317	TSS1500;TSS1500	Promoter_Associated_Cell_type_specific
cg12662887	1.47e-06	0.00263447	-0.134207	chr10	105343920	N_Shore	NEURL	NM_004210	Body
cg21474062	9.71e-05	0.0285717	-0.134026	chr3	141087363	OpenSea	ZBTB38	NM_001080412	5'UTR
cg12963150	2.82e-05	0.0141433	-0.133573	chr11	3158381	OpenSea	OSBPL5;OSBPL5;OSBPL5	NM_145638;NM_001144063;NM_020896	5'UTR;5'UTR;5'UTR	Promoter_Associated_Cell_type_specific
cg23664708	4.09e-05	0.0173605	-0.133402	chr17	80196903	S_Shore	SLC16A3;SLC16A3;SLC16A3	NM_001042423;NM_001042422;NM_004207	3'UTR;3'UTR;3'UTR	Unclassified_Cell_type_specific
cg15866393	9.35e-07	0.00195358	-0.133233	chr12	132900480	Island	GALNT9	NM_001122636	Body
cg14130459	0.000107338	0.0303704	-0.132973	chr11	60718568	Island	SLC15A3;SLC15A3	NM_016582;NR_027391	1stExon;Body
cg05371552	4.18e-05	0.0175602	-0.132971	chr7	158854564	Island	VIPR2	NM_003382	Body
cg14222245	3.1e-05	0.0149698	-0.132925	chr19	58861502	Island	A1BG	NM_130786	Body
cg11145222	1.12e-06	0.00214843	-0.132889	chr11	44904085	OpenSea	TSPAN18	NM_130783	5'UTR
cg02182361	2.51e-05	0.0133087	-0.132814	chr20	826044	Island	FAM110A;FAM110A;FAM110A;FAM110A;FAM110A;FAM110A	NM_031424;NM_001289147;NM_001289146;NM_001289145;NM_207121;NM_001042353	1stExon;Body;Body;Body;Body;Body	Unclassified_Cell_type_specific
cg07126183	3.09e-07	0.000996944	-0.132669	chr14	94642235	S_Shore	PPP4R4;PPP4R4	NM_020958;NM_058237	Body;Body
cg25937451	2.1e-06	0.00318569	-0.13258	chr21	46001680	OpenSea	C21orf29;KRTAP10-5	NM_144991;NM_198694	Body;TSS1500
cg09726240	3.37e-05	0.015712	-0.132235	chr11	70672878	Island	SHANK2	NM_012309	Body	Unclassified
cg19484548	1.73e-07	0.000737969	-0.132185	chr14	100953108	OpenSea	WDR25;WDR25	NM_024515;NM_001161476	Body;Body
cg03445591	5.67e-07	0.00143816	-0.132004	chr10	119866207	OpenSea	CASC2;CASC2	NR_026939;NR_026940	Body;Body
cg12492273	3.6e-05	0.0161924	-0.132002	chr7	2119499	S_Shelf	MAD1L1;MAD1L1;MAD1L1	NM_003550;NM_001013837;NM_001013836	Body;Body;Body
cg02713706	3.25e-06	0.0041704	-0.131598	chr1	247681749	Island	GCSAML;GCSAML;GCSAML;GCSAML;GCSAML;GCSAML	NM_001281837;NM_001281853;NM_001281835;NM_001281834;NM_001281838;NM_001281836	TSS200;5'UTR;5'UTR;5'UTR;5'UTR;5'UTR	Unclassified_Cell_type_specific
cg23504740	8.75e-08	0.000487615	-0.131514	chr16	71576219	OpenSea
cg04584103	2.03e-05	0.0117989	-0.131126	chr14	94405267	Island	ASB2	NM_016150	Body
cg07268926	2.12e-07	0.000830771	-0.130916	chr11	133821005	OpenSea	IGSF9B	NM_001277285	Body
cg25103185	1.93e-07	0.000787728	-0.130651	chr10	13657902	OpenSea	PRPF18	NM_003675	Body
cg00886875	1.57e-06	0.00270729	-0.130024	chr3	106354325	OpenSea
cg00382859	1.18e-05	0.00868125	-0.129989	chr8	119106241	OpenSea	EXT1	NM_000127	Body
cg02755938	1.85e-06	0.00298575	-0.129907	chr18	11850146	N_Shore	CHMP1B;GNAL;GNAL;GNAL	NM_020412;NM_001142339;NM_182978;NM_002071	TSS1500;Body;Body;Body	Promoter_Associated
cg19679397	0.000126641	0.0329191	-0.129756	chr11	70048852	N_Shore	FADD	NM_003824	TSS1500
cg02612332	6.81e-05	0.0234555	-0.129668	chr17	73906040	OpenSea
cg16299091	5.28e-06	0.00541604	-0.129157	chr18	11850139	N_Shore	CHMP1B;GNAL;GNAL;GNAL	NM_020412;NM_001142339;NM_182978;NM_002071	TSS1500;Body;Body;Body	Unclassified_Cell_type_specific
cg15574301	9.4e-05	0.028001	-0.129026	chr5	131607097	Island	PDLIM4;PDLIM4	NM_003687;NM_001131027	Body;Body	Unclassified
cg15468976	1.93e-05	0.0114786	-0.128827	chr1	2106222	OpenSea	PRKCZ;PRKCZ;PRKCZ	NM_001033581;NM_001033582;NM_002744	Body;Body;Body
cg02606535	0.000186334	0.0409559	-0.128689	chr16	2133032	N_Shore	TSC2;TSC2;TSC2	NM_001077183;NM_000548;NM_001114382	Body;Body;Body	Unclassified
cg18833788	3.8e-07	0.00112604	-0.128566	chr19	48994043	N_Shelf	LMTK3	NM_001080434	Body	Unclassified
cg14021332	2.79e-06	0.00376953	-0.128454	chr16	87839988	OpenSea
cg13767707	2.82e-05	0.0141325	-0.127896	chr16	2083178	N_Shelf	SLC9A3R2;SLC9A3R2;SLC9A3R2;SLC9A3R2;SLC9A3R2	NM_001252076;NM_001252075;NM_001252073;NM_001130012;NM_004785	TSS200;TSS200;TSS200;Body;Body
cg10290566	1.01e-07	0.000525146	-0.127549	chr16	1630132	OpenSea	IFT140	NM_014714	Body	Unclassified_Cell_type_specific
cg13126984	2.45e-05	0.0131322	-0.127476	chr10	33398884	OpenSea
cg20744441	1.92e-07	0.000787728	-0.126643	chr17	57889850	OpenSea	VMP1	NM_030938	Body
cg13529291	5.61e-06	0.00560222	-0.126293	chr11	75922323	Island
cg23262459	2.55e-06	0.00358184	-0.126258	chr2	218843417	N_Shore
cg05633503	1.16e-06	0.00219214	-0.125954	chr10	77498456	OpenSea	C10orf11;C10orf11	NM_001305581;NR_131178	Body;Body	Unclassified_Cell_type_specific
cg20454518	3.52e-05	0.0160593	-0.125917	chr12	133135463	Island	FBRSL1	NM_001142641	Body
cg10947760	2.33e-06	0.00335408	-0.12573	chr12	133412193	N_Shore
cg01244934	2.07e-06	0.00318085	-0.125631	chr1	1003417	Island
cg17978486	1.83e-05	0.0110963	-0.125401	chr16	1048327	S_Shore
cg18080509	5.11e-05	0.0197553	-0.125317	chr6	74009455	Island	C6orf147	NR_027005	Body
cg00533523	6.74e-09	0.000107671	-0.124961	chr15	70961721	OpenSea	UACA;UACA	NM_001008224;NM_018003	Body;Body	Unclassified
cg12146864	7.02e-06	0.00638845	-0.124739	chr12	57569768	Island	LRP1	NM_002332	Body
cg22344709	2.56e-06	0.00358184	-0.124679	chr20	62451399	OpenSea	ZBTB46-AS1	NR_110081	Body
cg22590761	8.11e-05	0.0258913	-0.124305	chr15	74218921	Island	LOXL1;LOXL1	NM_005576;NM_005576	5'UTR;1stExon
cg05938274	7.48e-05	0.0247939	-0.12399	chr22	43878129	OpenSea	MPPED1	NM_001044370	Body	Unclassified_Cell_type_specific
cg20820876	2.55e-05	0.0133682	-0.123886	chr2	98365143	OpenSea
cg12959030	2.04e-05	0.0118235	-0.123788	chr8	118690518	OpenSea
cg01286499	0.000116752	0.0315949	-0.12341	chr3	11746479	N_Shore	VGLL4;VGLL4	NM_001284390;NM_014667	5'UTR;5'UTR
cg05349624	2.3e-05	0.0126864	-0.123362	chr21	46856438	N_Shelf	COL18A1	NM_130445	Body	Promoter_Associated_Cell_type_specific
cg04147593	4.61e-05	0.0186377	-0.123307	chr17	80196719	S_Shore	SLC16A3;SLC16A3;SLC16A3	NM_004207;NM_001042423;NM_001042422	Body;Body;Body
cg25500021	7.45e-05	0.0247476	-0.123008	chr7	31990121	OpenSea	PDE1C;PDE1C;PDE1C;PDE1C;PDE1C	NM_001191057;NM_001191059;NM_001191058;NM_001191056;NM_005020	Body;Body;Body;Body;Body	Unclassified_Cell_type_specific
cg20996561	7.39e-07	0.00168139	-0.122782	chr22	40082316	Island	CACNA1I;CACNA1I	NM_001003406;NM_021096	Body;Body	Promoter_Associated
cg03618211	6.42e-06	0.00609559	-0.122776	chr4	103941300	S_Shore	NHEDC1;NHEDC1	NM_001100874;NM_139173	TSS1500;TSS1500
cg07212541	5.31e-06	0.00541604	-0.122676	chr15	101442710	OpenSea	ALDH1A3	NM_000693	Body
cg08319194	1.49e-05	0.00981797	-0.122591	chr20	62451390	OpenSea	ZBTB46-AS1	NR_110081	Body
cg25309292	7.09e-07	0.00163178	-0.121458	chr13	113613574	OpenSea
cg16426293	1.94e-05	0.0114929	-0.121446	chr17	40192112	Island
cg11024359	4.42e-07	0.00121802	-0.121224	chr20	57038472	S_Shore	APCDD1L;APCDD1L	NM_001304787;NM_153360	Body;Body	Unclassified_Cell_type_specific
cg20298668	1.17e-05	0.00865632	-0.121118	chr2	240230663	OpenSea	HDAC4	NM_006037	Body	Promoter_Associated
cg18731860	8.7e-08	0.000487615	-0.120946	chr10	65280618	N_Shore	REEP3	NM_001001330	TSS1500
cg22806078	9.09e-06	0.00741745	-0.120735	chr20	826057	Island	FAM110A;FAM110A;FAM110A;FAM110A;FAM110A;FAM110A	NM_031424;NM_001289147;NM_001289146;NM_001289145;NM_207121;NM_001042353	1stExon;Body;Body;Body;Body;Body
cg18377670	0.000164128	0.0380673	-0.120705	chr2	220326041	OpenSea	SPEG;SPEG	NM_001173476;NM_005876	5'UTR;Body
cg26695909	1e-06	0.0020105	-0.120651	chr8	81639869	OpenSea	ZNF704	NM_001033723	Body
cg20905860	4.28e-05	0.0178363	-0.1203	chr10	69568192	OpenSea	DNAJC12	NM_021800	Body
cg06039161	3.09e-05	0.0149397	-0.120131	chr11	70672835	Island	SHANK2	NM_012309	Body
cg02520639	8.78e-06	0.00731507	-0.11869	chr8	82021210	N_Shelf	PAG1	NM_018440	5'UTR
cg12276019	0.000234524	0.0470057	-0.118188	chr8	11057947	Island	XKR6	NM_173683	Body
cg13448092	2.96e-07	0.000967248	-0.117555	chr3	181135878	OpenSea
cg05697249	3.07e-06	0.00400466	-0.117345	chr11	111789693	OpenSea	C11orf52;C11orf52	NM_080659;NM_080659	1stExon;5'UTR
cg25766424	0.000108354	0.0305457	-0.117193	chr2	162357826	OpenSea	AHCTF1P1	NR_077058	Body
cg12350863	7.63e-07	0.0017052	-0.117096	chr3	169758289	S_Shore	GPR160	NM_014373	5'UTR
cg06486732	1.51e-05	0.00985076	-0.116907	chr19	41152083	OpenSea				Promoter_Associated
cg22877366	3.07e-08	0.000252007	-0.11683	chr1	12107668	OpenSea
cg07515382	5.29e-06	0.00541604	-0.11682	chr2	242755134	S_Shore	NEU4;NEU4;NEU4;NEU4;NEU4	NM_001167601;NM_001167600;NM_001167602;NM_001167599;NM_080741	5'UTR;5'UTR;5'UTR;Body;Body
cg12161971	5.94e-05	0.021738	-0.116768	chr11	77907332	Island	USP35	NM_020798	Body	Unclassified_Cell_type_specific
cg26259926	3.39e-07	0.00106753	-0.116214	chr8	145755974	Island	KIAA1688	NM_025251	Body
cg14294215	4.12e-07	0.00117713	-0.11575	chr11	75922177	Island
cg13440652	3.89e-08	0.000299403	-0.115403	chr12	133414462	Island				Unclassified
cg27087112	6.74e-05	0.0232999	-0.115346	chr2	114737475	Island	LOC100499194;LINC01191	NR_034130;NR_034128	Body;Body
cg03001159	3.05e-05	0.014846	-0.115124	chr17	80734477	N_Shelf	TBCD	NM_005993	Body
cg12157614	4.64e-06	0.00500647	-0.114932	chr2	236890427	OpenSea	AGAP1;AGAP1	NM_014914;NM_001037131	Body;Body
cg14240353	3.26e-07	0.00103619	-0.114833	chr12	102873312	OpenSea	IGF1;IGF1;IGF1;IGF1	NM_001111285;NM_000618;NM_001111283;NM_001111284	Body;Body;Body;TSS1500
cg16287284	9.13e-07	0.00192703	-0.114682	chr12	101580136	OpenSea	SLC5A8	NM_145913	Body
cg25003697	1.77e-06	0.00293003	-0.114673	chr17	79453611	N_Shore
cg05255580	9.08e-09	0.000126389	-0.114423	chr19	4207676	OpenSea	ANKRD24	NM_133475	Body
cg06174706	5.62e-06	0.00560803	-0.114416	chr19	1909668	S_Shore	ADAT3;SCAMP4	NM_138422;NM_079834	5'UTR;5'UTR
cg14485633	2.23e-05	0.0124595	-0.114327	chr9	136783440	OpenSea	VAV2;VAV2	NM_001134398;NM_003371	Body;Body
cg20399462	1.41e-05	0.00946066	-0.114035	chr13	112627641	Island
cg09718251	3.31e-05	0.0155392	-0.113954	chr10	1132730	OpenSea	WDR37	NM_014023	Body
cg24707573	2.14e-05	0.0121593	-0.113463	chr7	101961796	Island	SH2B2	NM_020979	Body
cg05276155	7.74e-05	0.0253005	-0.112988	chr14	82546712	OpenSea
cg26120073	2.99e-05	0.0146733	-0.112839	chr14	91841955	OpenSea	CCDC88C	NM_001080414	Body
cg07212543	9.91e-06	0.00783312	-0.112773	chr13	113613737	OpenSea				Unclassified_Cell_type_specific
cg05951994	1.42e-05	0.00952659	-0.112567	chr10	134150760	OpenSea	LRRC27;LRRC27;LRRC27;LRRC27;LRRC27	NM_001143757;NM_030626;NM_001143759;NM_001143758;NR_026559	Body;Body;Body;Body;Body
cg24794228	1.16e-05	0.00858735	-0.112486	chr19	52391166	Island	ZNF577;ZNF577;ZNF577;ZNF577;ZNF577	NR_024181;NM_001135590;NM_032679;NM_032679;NM_001135590	Body;5'UTR;5'UTR;1stExon;1stExon	Unclassified_Cell_type_specific
cg07385694	1.38e-05	0.00938986	-0.112454	chr12	132900464	Island	GALNT9	NM_001122636	Body
cg17596731	7.17e-05	0.0241495	-0.112109	chr5	1726243	Island				Promoter_Associated
cg17540096	0.00021957	0.0453335	-0.112037	chr21	46572528	OpenSea	ADARB1;ADARB1;ADARB1;ADARB1;ADARB1;ADARB1;ADARB1;ADARB1	NM_001160230;NM_001112;NM_015834;NM_015833;NR_027674;NR_027673;NR_027672;NR_073200	5'UTR;5'UTR;5'UTR;5'UTR;Body;Body;Body;Body
cg05027597	3.21e-05	0.0152946	-0.111964	chr19	47935656	Island	SLC8A2	NM_015063	Body	Unclassified_Cell_type_specific
cg11029358	2.65e-05	0.0136446	-0.111902	chr21	46875433	N_Shore	COL18A1;COL18A1;COL18A1;COL18A1;COL18A1	NM_030582;NM_030582;NM_130444;NM_130445;NM_130444	5'UTR;1stExon;5'UTR;Body;1stExon
cg01714542	7.16e-06	0.00646556	-0.110747	chr10	12891354	OpenSea
cg13711385	6.72e-06	0.00623845	-0.110452	chr2	218843411	N_Shore				Promoter_Associated
cg03994651	1.04e-05	0.00804593	-0.110424	chr19	49004677	Island	LMTK3	NM_001080434	Body
cg01566472	6.13e-07	0.00147954	-0.110379	chr15	75641171	S_Shore	NEIL1;NEIL1;NEIL1	NM_024608;NR_046311;NM_001256552	5'UTR;Body;Body	Promoter_Associated
cg21201401	1.35e-06	0.00247145	-0.110323	chr20	62367884	N_Shore	LIME1	NM_017806	TSS200
cg11815057	3.98e-07	0.00115191	-0.110241	chr1	153670855	OpenSea
cg26591930	2.07e-05	0.011919	-0.109815	chr11	70672986	Island	SHANK2	NM_012309	Body	Promoter_Associated_Cell_type_specific
cg16578831	2.31e-05	0.012695	-0.109055	chr8	22484129	OpenSea	BIN3	NM_018688	Body
cg19440264	0.000162115	0.0378159	-0.109008	chr17	7350413	S_Shore	CHRNB1	NM_000747	Body	Unclassified
cg23993283	7.83e-10	5e-05	-0.10889	chr14	100952920	OpenSea	WDR25;WDR25	NM_024515;NM_001161476	Body;Body	Unclassified_Cell_type_specific
cg16867657	1.73e-05	0.0106986	-0.108727	chr6	11044877	Island	ELOVL2	NM_017770	TSS1500	Unclassified
cg10364249	4.64e-06	0.00500647	-0.108324	chr1	27901698	Island	AHDC1	NM_001029882	5'UTR
cg14712058	1.89e-06	0.00302982	-0.1083	chr19	16988083	N_Shore	SIN3B	NM_015260	Body
cg06377543	1.87e-05	0.0112597	-0.108156	chr18	23713657	N_Shore	PSMA8;PSMA8;PSMA8	NM_144662;NM_001025097;NM_001025096	TSS200;TSS200;TSS200
cg07020773	2.32e-06	0.00335302	-0.108135	chr12	102873260	OpenSea	IGF1;IGF1;IGF1;IGF1	NM_001111284;NM_000618;NM_001111283;NM_001111285	TSS1500;Body;Body;Body
cg19478079	3.46e-06	0.00431336	-0.10811	chr17	79453653	N_Shore
cg06878361	6.73e-05	0.0232899	-0.108063	chr19	52390810	N_Shore	ZNF577;ZNF577;ZNF577	NR_024181;NM_001135590;NM_032679	Body;5'UTR;5'UTR	Unclassified_Cell_type_specific
cg06967105	4.8e-08	0.000341782	-0.107977	chr1	1104265	S_Shelf	MIR429	NR_029957	TSS200
cg22220710	3.52e-05	0.0160593	-0.106774	chr18	7011217	N_Shore	LAMA1	NM_005559	Body
cg12417603	2.64e-05	0.0136424	-0.106616	chr12	130502586	OpenSea
cg17794604	4.79e-08	0.000341782	-0.106347	chr11	111789615	OpenSea	C11orf52;C11orf52;HSPB2-C11orf52	NM_080659;NM_080659;NR_037651	5'UTR;1stExon;Body	Unclassified
cg27264462	6.12e-06	0.00589893	-0.106276	chr1	2106365	OpenSea	PRKCZ;PRKCZ;PRKCZ	NM_001033581;NM_001033582;NM_002744	Body;Body;Body	Promoter_Associated
cg12484738	1.58e-07	0.000685507	-0.106168	chr10	65280766	N_Shore	REEP3	NM_001001330	TSS1500	Unclassified
cg16705546	2.74e-07	0.00093099	-0.10598	chr16	85936666	S_Shelf	IRF8	NM_002163	Body
cg13514324	9.2e-06	0.00746692	-0.105957	chr8	145755804	Island	MGC70857;KIAA1688	NM_001001795;NM_025251	TSS1500;3'UTR
cg25681151	9.22e-05	0.0277049	-0.105031	chr11	103072957	OpenSea	DYNC2H1;DYNC2H1	NM_001080463;NM_001377	Body;Body
cg19179241	0.000138034	0.0345328	-0.104681	chr2	220325986	OpenSea	SPEG;SPEG	NM_001173476;NM_005876	5'UTR;Body
cg04071830	6.7e-06	0.00623625	-0.104658	chr6	78636089	OpenSea
cg13684305	3.55e-06	0.00437572	-0.104523	chr1	223566278	N_Shore	C1orf65	NM_152610	TSS1500
cg02460440	4.63e-05	0.0186671	-0.104144	chr8	131428346	OpenSea	ASAP1;ASAP1	NM_001247996;NM_018482	5'UTR;5'UTR	Unclassified_Cell_type_specific
cg10307662	1.54e-05	0.0100167	-0.103412	chr4	4679628	OpenSea
cg16246425	8.86e-07	0.00187585	-0.102687	chr3	169758473	S_Shore	GPR160	NM_014373	5'UTR
cg24694798	6.3e-05	0.0223768	-0.102497	chr14	33057907	OpenSea	AKAP6	NM_004274	Body	Unclassified
cg16143121	8.09e-05	0.0258872	-0.10244	chr13	30929119	OpenSea	LINC00426	NR_024464	Body
cg09433113	6.76e-06	0.00623942	-0.102413	chr7	28701898	OpenSea	CREB5;CREB5;CREB5	NM_182898;NM_004904;NM_182899	Body;Body;Body
cg19915582	1.19e-07	0.000585358	-0.102286	chr19	5826309	N_Shore	NRTN	NM_004558	Body
cg13539678	5.36e-06	0.00544893	-0.102094	chr8	119394582	OpenSea	SAMD12;SAMD12;SAMD12	NR_109794;NM_001101676;NM_207506	Body;Body;Body
cg14552732	1.34e-05	0.00922755	-0.102036	chr2	3131372	OpenSea				Gene_Associated_Cell_type_specific
cg20272935	6.22e-06	0.00596746	-0.10137	chr11	67765720	S_Shore	UNC93B1	NM_030930	Body
cg11170044	1.15e-05	0.00852854	-0.101283	chr2	3131308	OpenSea				Promoter_Associated_Cell_type_specific
cg06057569	8.75e-06	0.00731507	-0.10116	chr22	50219754	N_Shore	BRD1	NM_014577	TSS1500
cg12176783	2.52e-05	0.0133354	0.100551	chr20	62694000	Island	TCEA2;TCEA2	NM_003195;NM_198723	TSS200;5'UTR
cg04594986	5.57e-06	0.00558271	0.100946	chr14	21492472	N_Shore	NDRG2;NDRG2;NDRG2;NDRG2;NDRG2;NDRG2;NDRG2;NDRG2;NDRG2;NDRG2;NDRG2;NDRG2;NDRG2;MIR6717;NDRG2	NM_001282216;NM_001282214;NM_001282213;NM_201541;NM_201540;NM_201539;NM_201538;NM_001282212;NM_001282215;NM_201537;NM_201536;NM_201535;NM_016250;NR_106774;NM_001282211	5'UTR;5'UTR;5'UTR;5'UTR;5'UTR;5'UTR;5'UTR;5'UTR;5'UTR;5'UTR;5'UTR;5'UTR;5'UTR;TSS1500;Body
cg08169311	7.95e-08	0.000466529	0.101202	chr11	69706622	N_Shore
cg04650948	6.3e-05	0.0223836	0.10139	chr17	46798298	S_Shore
cg00253658	0.000132838	0.0338284	0.101721	chr16	54210496	OpenSea
cg04206219	2.8e-08	0.000242398	0.101767	chr6	1602137	Island				Unclassified_Cell_type_specific
cg25174343	7.56e-05	0.0249698	0.101881	chr21	43186148	N_Shore	RIPK4	NM_020639	Body
cg21010202	1e-05	0.00787306	0.101951	chr6	1615843	Island				Unclassified
cg24013620	8.79e-05	0.027148	0.101955	chr8	144798688	Island	MAPK15	NM_139021	Body	Promoter_Associated
cg22841716	0.000121444	0.0322378	0.102751	chr5	131704792	N_Shore	SLC22A5;SLC22A5;LOC553103	NM_003060;NM_001308122;NR_110997	TSS1500;TSS1500;Body
cg21193577	2.44e-06	0.00346176	0.103152	chr14	101036322	S_Shore	BEGAIN	NM_020836	TSS200	Unclassified_Cell_type_specific
cg02789485	0.000234979	0.0470435	0.103786	chr12	75783428	N_Shore	GLIPR1L2	NM_152436	TSS1500
cg27642691	2.1e-05	0.012013	0.104246	chr1	156828819	Island	INSRR;NTRK1	NM_014215;NM_001007792	TSS200;Body
cg08718713	5.47e-05	0.0204863	0.107017	chr3	28616261	N_Shore	LINC00693	NR_038840	TSS1500
cg04256202	5.04e-08	0.000346225	0.107273	chr1	119546998	N_Shelf				Unclassified
cg16060369	3.5e-07	0.00108322	0.107595	chr10	43698834	S_Shore	RASGEF1A	NM_145313	Body
cg01573321	8.53e-06	0.00721168	0.108467	chr8	18744446	OpenSea	PSD3	NM_015310	Body
cg02482603	7.68e-06	0.00674769	0.108667	chr1	174843754	OpenSea	RABGAP1L;RABGAP1L	NM_001035230;NM_014857	TSS1500;Body	Unclassified_Cell_type_specific
cg22871318	1.95e-05	0.0115406	0.108861	chr12	42982419	N_Shore	PRICKLE1	NM_153026	5'UTR
cg14920044	1.87e-05	0.011267	0.109148	chr10	91296311	S_Shore	SLC16A12	NM_213606	TSS1500	Unclassified_Cell_type_specific
cg24345184	6.51e-05	0.0228438	0.109477	chr22	19751899	Island	TBX1;TBX1;TBX1	NM_080647;NM_005992;NM_080646	Body;Body;Body
cg15620114	1.89e-05	0.011319	0.109483	chr10	91296457	S_Shore	SLC16A12	NM_213606	TSS1500
cg13754720	1.58e-05	0.0101024	0.109939	chr9	98274853	S_Shore	PTCH1;PTCH1	NM_001083602;NM_001083603	Body;Body
cg25383593	8.39e-05	0.0264702	0.110061	chr5	134827820	S_Shore				Promoter_Associated_Cell_type_specific
cg11704876	1.71e-05	0.0106362	0.110145	chr1	40025232	OpenSea	LOC728448	NR_003929	Body
cg25573635	1.63e-06	0.00276209	0.110482	chr4	153859560	S_Shore
cg11223899	2.33e-05	0.012757	0.112305	chr9	132427120	N_Shore	PRRX2	NM_016307	TSS1500
cg07903237	0.000151688	0.0364479	0.11262	chr1	221064388	N_Shore
cg24211157	1.51e-07	0.000677433	0.112643	chr17	36829393	N_Shore	C17orf96;C17orf96	NM_001130677;NM_001130677	1stExon;3'UTR
cg14185541	7.75e-08	0.000459361	0.112706	chr13	95366203	S_Shore
cg04484995	2.23e-06	0.00330774	0.112938	chr18	63418972	S_Shore	CDH7;CDH7	NM_033646;NM_004361	5'UTR;5'UTR	Unclassified
cg19598514	6.28e-05	0.02237	0.113241	chr11	442149	OpenSea	ANO9	NM_001012302	TSS200
cg09293161	0.000119681	0.0320344	0.113394	chr9	98128032	OpenSea
cg13776324	5.86e-05	0.0215294	0.113888	chr2	27939894	OpenSea
cg10428478	2.91e-07	0.000967248	0.114109	chr19	30864543	N_Shore	ZNF536	NM_014717	5'UTR
cg22284043	4.61e-06	0.00499643	0.114562	chr13	92051576	Island	GPC5	NM_004466	Body
cg20800117	2.11e-05	0.0120143	0.114586	chr1	7308366	OpenSea	CAMTA1	NM_015215	Body
cg04015962	3.66e-07	0.00110027	0.11485	chr1	10949192	OpenSea				Unclassified
cg06199605	3.79e-08	0.000295298	0.115058	chr8	82644390	N_Shore	CHMP4C	NM_152284	TSS1500
cg14354168	3.03e-08	0.000251311	0.115465	chr6	1619134	Island
cg04800569	5.5e-05	0.0205643	0.115493	chr19	55888003	N_Shore	TMEM190	NM_139172	TSS200
cg11664987	4.98e-06	0.00523231	0.116364	chr1	38201123	Island	EPHA10	NM_001099439	Body	Promoter_Associated
cg26868800	7.71e-08	0.000459361	0.116986	chr20	32308445	S_Shore	PXMP4;PXMP4	NM_007238;NM_183397	TSS1500;TSS1500
cg25362652	7.89e-05	0.0255273	0.117194	chr6	106429769	Island
cg20400838	4.11e-06	0.00468031	0.11751	chr7	21208923	OpenSea				Unclassified
cg01825213	1.3e-05	0.00907997	0.118654	chr9	98979965	N_Shore
cg07920403	4.72e-06	0.00506699	0.119474	chr7	27247886	S_Shelf				Unclassified_Cell_type_specific
cg02481697	9.67e-06	0.00768321	0.119676	chr17	8928012	S_Shore	NTN1	NM_004822	Body
cg13229857	4.21e-05	0.0176441	0.11976	chr1	200006247	S_Shore	NR5A2;NR5A2	NM_205860;NM_003822	Body;Body
cg01325331	5.33e-07	0.001393	0.120032	chr5	82766619	N_Shore	VCAN;VCAN;VCAN;VCAN	NM_001164098;NM_001164097;NM_001126336;NM_004385	TSS1500;TSS1500;TSS1500;TSS1500	Promoter_Associated_Cell_type_specific
cg09545443	1.42e-06	0.00255853	0.120059	chr3	106960066	S_Shore	LOC344595;LOC344595;LOC100302640	NR_028301;NR_028302;NR_028303	Body;Body;TSS1500	Unclassified_Cell_type_specific
cg21694350	2.09e-07	0.000830048	0.120505	chr1	21948793	Island	RAP1GAP;RAP1GAP;RAP1GAP	NM_001145658;NM_002885;NM_001145657	Body;5'UTR;5'UTR
cg05702218	1.01e-07	0.000525146	0.120548	chr1	174843909	OpenSea	RABGAP1L;RABGAP1L	NM_001035230;NM_014857	TSS1500;Body
cg22721827	2.8e-08	0.000242398	0.120717	chr16	2520958	N_Shore	NTN3	NM_006181	TSS1500	Unclassified
cg14971320	3.66e-07	0.00110027	0.121452	chr10	43699070	S_Shore	RASGEF1A	NM_145313	Body
cg07623518	5.47e-05	0.0204732	0.121985	chr2	46523574	N_Shore	EPAS1	NM_001430	TSS1500	Promoter_Associated
cg00636368	5.32e-07	0.001393	0.122099	chr3	185000586	Island
cg15768040	6.69e-05	0.023229	0.12211	chr9	98222052	OpenSea	PTCH1;PTCH1;PTCH1;PTCH1;PTCH1;PTCH1;PTCH1;PTCH1;PTCH1;PTCH1;PTCH1;PTCH1;PTCH1;PTCH1	NM_001083605;NM_001083607;NM_001083606;NM_001083604;NM_000264;NM_001083602;NM_001083603;NM_001083603;NM_001083605;NM_001083602;NM_001083607;NM_000264;NM_001083606;NM_001083604	Body;Body;Body;Body;Body;Body;Body;ExonBnd;ExonBnd;ExonBnd;ExonBnd;ExonBnd;ExonBnd;ExonBnd
cg11549294	9.71e-05	0.0285717	0.122395	chr7	79245090	OpenSea
cg02254574	1.58e-05	0.0101411	0.122749	chr17	32483640	N_Shore	ACCN1;ACCN1	NM_001094;NM_001094	1stExon;5'UTR	Unclassified
cg08670906	8.74e-06	0.00731507	0.12317	chr6	1604081	N_Shore
cg19385090	2e-06	0.00312268	0.123273	chr7	27292614	S_Shore
cg01922103	4.03e-06	0.00465325	0.123314	chr18	60288994	OpenSea
cg10773014	4.54e-05	0.0185299	0.123883	chr5	134869684	N_Shore
cg00300879	1.1e-05	0.00830023	0.123998	chr1	26503847	OpenSea	CNKSR1;CNKSR1	NR_023345;NM_006314	TSS200;TSS200
cg01952185	8.02e-06	0.00695473	0.124383	chr5	134813213	OpenSea				Promoter_Associated
cg08950745	1.57e-08	0.000173471	0.126773	chr2	85582299	S_Shore	ELMOD3;ELMOD3;ELMOD3;RETSAT;ELMOD3	NM_001135023;NM_032213;NM_001135022;NM_017750;NM_001135021	5'UTR;5'UTR;5'UTR;TSS1500;5'UTR
cg03862854	2e-06	0.00312268	0.127941	chr20	22556600	N_Shore	C20orf56	NR_001558	Body	Promoter_Associated
cg07103714	3.83e-05	0.016758	0.128262	chr16	2954750	Island
cg26960333	2.44e-07	0.000875031	0.128534	chr13	92051705	Island	GPC5	NM_004466	Body
cg22533573	2.95e-08	0.000248373	0.129017	chr11	32452771	S_Shore	WT1;WT1;WT1;WT1	NM_024425;NM_024426;NM_000378;NM_024424	Body;Body;Body;Body	Unclassified_Cell_type_specific
cg13783444	6.18e-07	0.00148328	0.129035	chr14	75536434	S_Shore	FAM164C;FAM164C;FAM164C;FAM164C	NM_001042430;NM_024643;NM_024643;NM_001042430	1stExon;5'UTR;1stExon;5'UTR	Promoter_Associated
cg06203364	1.5e-05	0.00982719	0.12919	chr1	2137307	Island	C1orf86	NM_001146310	5'UTR
cg00452133	1.07e-05	0.00816844	0.129305	chr1	7308117	OpenSea	CAMTA1	NM_015215	Body	Promoter_Associated
cg09249404	3.66e-07	0.00110027	0.129501	chr3	185001026	S_Shore
cg06516124	9.82e-08	0.000525146	0.130116	chr11	32450591	N_Shore	WT1;WT1;WT1;WT1	NM_024425;NM_024426;NM_000378;NM_024424	Body;Body;Body;Body	Unclassified_Cell_type_specific
cg26385222	5.74e-06	0.00568361	0.13016	chr7	150497077	Island	TMEM176B;TMEM176B;TMEM176A;TMEM176B;TMEM176B;TMEM176B	NM_001101313;NM_001101311;NM_018487;NM_014020;NM_001101312;NM_001101314	TSS1500;5'UTR;TSS1500;5'UTR;5'UTR;5'UTR	Promoter_Associated
cg21108875	1.24e-07	0.000600391	0.130599	chr2	85582281	S_Shore	ELMOD3;ELMOD3;ELMOD3;ELMOD3;RETSAT;ELMOD3;ELMOD3;ELMOD3	NM_001135022;NM_001135021;NM_001135023;NM_032213;NM_017750;NM_001135022;NM_001135021;NM_001135023	5'UTR;5'UTR;5'UTR;5'UTR;TSS1500;ExonBnd;ExonBnd;ExonBnd	Unclassified
cg16447311	1.74e-05	0.0107208	0.130829	chr6	1604134	N_Shore
cg24179445	8.95e-05	0.0274595	0.131468	chr10	102496915	N_Shore
cg27322846	4.07e-07	0.00116569	0.131695	chr2	162284638	Island
cg26412358	2.65e-05	0.0136446	0.132602	chr1	26503933	OpenSea	CNKSR1;CNKSR1	NR_023345;NM_006314	TSS200;TSS200
cg17518825	4.98e-05	0.0194817	0.132743	chr2	46523461	N_Shore	EPAS1	NM_001430	TSS1500
cg13796381	1.55e-06	0.00270729	0.132905	chr9	139872395	Island	PTGDS	NM_000954	Body
cg01856384	2.78e-05	0.0140295	0.133579	chr6	41376904	Island
cg09890400	5.5e-07	0.00141879	0.133666	chr1	26503858	OpenSea	CNKSR1;CNKSR1	NR_023345;NM_006314	TSS200;TSS200	Promoter_Associated
cg07945259	5.69e-08	0.000379083	0.133694	chr11	64685180	S_Shore	ATG2A	NM_015104	TSS1500	Unclassified_Cell_type_specific
cg15070513	3.04e-05	0.014846	0.133998	chr17	37782685	N_Shore	PPP1R1B	NM_032192	TSS1500
cg11429111	4.85e-05	0.0191704	0.135042	chr5	134813329	OpenSea				Promoter_Associated
cg17216830	1.28e-07	0.000615244	0.135459	chr11	64685205	S_Shore	ATG2A	NM_015104	TSS1500
cg11480314	5.82e-06	0.00571529	0.13635	chr1	174843767	OpenSea	RABGAP1L;RABGAP1L;RABGAP1L;RABGAP1L	NM_001035230;NM_001243763;NM_014857;NM_001243765	TSS1500;5'UTR;Body;Body
cg13874780	4.08e-06	0.00467272	0.137154	chr7	155164294	N_Shore
cg06951677	6.19e-07	0.00148328	0.137513	chr1	221061837	S_Shore				Unclassified
cg18584012	2e-08	0.00020268	0.138279	chr8	82644373	N_Shore	CHMP4C	NM_152284	TSS1500
cg00690609	5.39e-08	0.000366919	0.138304	chr10	72218900	S_Shore
cg17486860	8.33e-09	0.000123945	0.139058	chr11	32454840	N_Shore	WT1;WT1;WT1;WT1	NM_024425;NM_024426;NM_000378;NM_024424	Body;Body;Body;Body
cg20647118	1.4e-06	0.00255103	0.139373	chr13	92051786	S_Shore	GPC5	NM_004466	Body	Promoter_Associated
cg16006965	3.84e-05	0.0167882	0.139543	chr3	111852325	OpenSea	GCET2;GCET2	NM_152785;NM_001008756	TSS1500;TSS1500
cg14450995	2.55e-05	0.0133682	0.141586	chr6	46619956	N_Shore	SLC25A27;SLC25A27;SLC25A27;CYP39A1;CYP39A1;CYP39A1	NM_001204052;NM_001204051;NM_004277;NM_001278739;NM_001278738;NM_016593	TSS1500;TSS1500;TSS1500;5'UTR;Body;Body
cg02943604	6.1e-06	0.00589893	0.142098	chr10	122217348	Island	PPAPDC1A	NM_001030059	Body
cg26848718	9.09e-09	0.000126389	0.142824	chr11	32454975	Island	WT1;WT1;WT1;WT1	NM_024425;NM_024426;NM_000378;NM_024424	Body;Body;Body;Body
cg21801165	8.39e-05	0.0264702	0.143261	chr13	50210231	OpenSea
cg07716052	2.13e-08	0.000209943	0.144029	chr11	32454748	N_Shore	WT1;WT1;WT1;WT1	NM_024425;NM_024426;NM_000378;NM_024424	Body;Body;Body;Body
cg07211140	3.35e-09	8.71e-05	0.144204	chr11	32455025	Island	WT1;WT1;WT1;WT1	NM_024425;NM_024426;NM_000378;NM_024424	Body;Body;Body;Body
cg12982322	4.3e-08	0.000319421	0.144235	chr11	32449821	S_Shore	WT1;WT1;WT1;WT1	NM_024425;NM_024426;NM_000378;NM_024424	Body;Body;Body;Body
cg02063817	1.68e-05	0.0104977	0.144794	chr7	27253521	Island
cg12899381	2.87e-06	0.00381088	0.145579	chr18	5891602	Island	TMEM200C	NM_001080209	1stExon
cg15694715	3.69e-07	0.00110232	0.145832	chr11	118402280	S_Shore	TMEM25;TMEM25;TMEM25;TMEM25;TMEM25;TMEM25	NM_001144035;NM_001144038;NM_001144037;NM_032780;NM_001144034;NM_001144036	5'UTR;5'UTR;5'UTR;5'UTR;5'UTR;5'UTR
cg18170989	2.38e-07	0.000868667	0.146185	chr13	49975383	OpenSea	CAB39L;CAB39L;CAB39L	NM_030925;NM_001079670;NM_030925	5'UTR;5'UTR;1stExon
cg20031364	1.11e-07	0.000557624	0.147465	chr17	36731152	S_Shore	SRCIN1	NM_025248	Body
cg12781568	3.37e-08	0.000268996	0.149009	chr11	32452038	N_Shore	WT1;WT1;WT1;WT1	NM_024425;NM_024426;NM_000378;NM_024424	Body;Body;Body;Body
cg04679902	0.0001	0.0289135	0.149989	chr22	19752869	N_Shore	TBX1;TBX1;TBX1	NM_080647;NM_005992;NM_080646	Body;Body;Body	Promoter_Associated
cg07057670	6.3e-06	0.0060223	0.151214	chr3	185000824	Island				Promoter_Associated
cg00455386	7.72e-06	0.00676665	0.152346	chr7	140104086	OpenSea	RAB19	NM_001008749	5'UTR
cg00705992	1.56e-06	0.00270729	0.152744	chr7	27226329	N_Shore	HOXA11AS;HOXA11	NR_002795;NM_005523	Body;TSS1500
cg15998609	6.75e-07	0.00156496	0.153426	chr1	216774956	S_Shore	ESRRG;ESRRG;ESRRG;ESRRG;ESRRG	NM_206594;NM_206595;NM_001438;NM_001134285;NR_024099	Body;Body;Body;Body;Body
cg15446391	9.78e-09	0.000127676	0.153496	chr11	32452370	Island	WT1;WT1;WT1;WT1	NM_024425;NM_024426;NM_000378;NM_024424	Body;Body;Body;Body
cg09113474	7.76e-08	0.000459361	0.154821	chr6	1601369	N_Shore
cg02838895	2.29e-10	2.69e-05	0.159657	chr11	32453715	N_Shore	WT1;WT1;WT1;WT1;WT1	NM_001198552;NM_001198551;NM_024424;NM_024426;NM_000378	TSS1500;TSS1500;Body;Body;Body
cg00058515	1.38e-05	0.00938986	0.159776	chr2	80527798	N_Shore	CTNNA2;CTNNA2	NM_004389;NM_001164883	Body;Body
cg17586988	1.4e-05	0.00943804	0.160439	chr18	5892245	S_Shore	TMEM200C	NM_001080209	TSS200
cg13065228	3.83e-06	0.00453112	0.161092	chr8	145701192	N_Shore	FOXH1;FOXH1	NM_003923;NM_003923	1stExon;5'UTR
cg14262740	3.57e-05	0.016133	0.161672	chr14	20612220	OpenSea	OR4N5	NM_001004724	1stExon
cg05222924	3.91e-09	8.71e-05	0.16437	chr11	32450486	N_Shore	WT1;WT1;WT1;WT1	NM_024425;NM_024426;NM_000378;NM_024424	Body;Body;Body;Body
cg06912229	1.98e-05	0.0116801	0.164941	chr7	27253382	Island
cg15986919	8.79e-06	0.00731507	0.167832	chr19	55887799	N_Shore	TMEM190	NM_139172	TSS1500
cg27118035	4.8e-09	9.59e-05	0.167883	chr16	31891978	OpenSea	ZNF267	NM_003414	Body
cg23204209	5.69e-06	0.00565459	0.169226	chr18	5892337	S_Shore	TMEM200C	NM_001080209	TSS1500	Unclassified_Cell_type_specific
cg12125332	2.47e-07	0.000881238	0.169801	chr14	75536561	S_Shore	FAM164C;FAM164C	NM_024643;NM_001042430	5'UTR;5'UTR	Unclassified_Cell_type_specific
cg01862363	0.000195539	0.0422423	0.171089	chr17	8928028	S_Shore	NTN1	NM_004822	Body
cg04456238	3.57e-09	8.71e-05	0.173396	chr11	32450104	S_Shore	WT1;WT1;WT1;WT1	NM_024425;NM_024426;NM_000378;NM_024424	Body;Body;Body;Body
cg16643902	1.61e-05	0.0102623	0.173937	chr15	53092788	N_Shelf
cg21189356	1.19e-07	0.000585358	0.174437	chr19	30864709	N_Shore	ZNF536	NM_014717	5'UTR	Unclassified
cg17024258	3.36e-10	2.69e-05	0.175601	chr1	160370982	S_Shore	VANGL2	NM_020335	5'UTR
cg13301003	1.72e-06	0.00287995	0.177214	chr11	32449254	Island	WT1;WT1;WT1;WT1	NM_024425;NM_024426;NM_000378;NM_024424	Body;Body;Body;Body
cg22677715	1.63e-08	0.000177146	0.177338	chr2	162284644	Island				Unclassified_Cell_type_specific
cg05017199	3.02e-07	0.000980646	0.17891	chr7	150497065	Island	TMEM176B;TMEM176B;TMEM176A;TMEM176B;TMEM176B;TMEM176B	NM_001101313;NM_001101311;NM_018487;NM_014020;NM_001101312;NM_001101314	TSS1500;5'UTR;TSS1500;5'UTR;5'UTR;5'UTR
cg23458168	5.41e-09	0.000103117	0.180299	chr19	30864867	N_Shore	ZNF536	NM_014717	5'UTR
cg16463460	2.46e-11	5.25e-06	0.188028	chr11	32454718	N_Shore	WT1;WT1;WT1;WT1	NM_024425;NM_024426;NM_000378;NM_024424	Body;Body;Body;Body
cg00400532	2.58e-07	0.000902632	0.189914	chr15	53093509	N_Shelf
cg11704490	4.23e-07	0.00118036	0.190328	chr2	162284894	S_Shore
cg17094356	7.04e-06	0.00639385	0.19189	chr11	104789337	OpenSea
cg00142072	5.87e-09	0.000103117	0.192596	chr11	32452455	Island	WT1;WT1;WT1;WT1;WT1	NM_001198552;NM_001198551;NM_024424;NM_024426;NM_000378	TSS200;TSS200;Body;Body;Body
cg21769619	1.13e-09	5.55e-05	0.193146	chr11	32454768	N_Shore	WT1;WT1;WT1;WT1	NM_024425;NM_024426;NM_000378;NM_024424	Body;Body;Body;Body	NonGene_Associated_Cell_type_specific
cg08787968	2.36e-09	7.94e-05	0.193289	chr11	32451777	N_Shore	WT1;WT1;WT1;WT1	NM_024425;NM_024426;NM_000378;NM_024424	Body;Body;Body;Body
cg15518358	1.01e-07	0.000525146	0.199678	chr11	32452365	Island	WT1;WT1;WT1;WT1;WT1	NM_001198552;NM_001198551;NM_024424;NM_024426;NM_000378	TSS200;TSS200;Body;Body;Body
cg06355129	5.66e-06	0.00563316	0.20006	chr1	156646293	Island	NES	NM_006617	1stExon
cg12006284	9.05e-08	0.000498813	0.200148	chr11	32449638	Island	WT1;WT1;WT1;WT1	NM_024425;NM_024426;NM_000378;NM_024424	Body;Body;Body;Body
cg15622158	1.95e-06	0.00308672	0.205552	chr1	26504019	OpenSea	CNKSR1;CNKSR1;CNKSR1	NR_023345;NM_006314;NM_006314	Body;5'UTR;1stExon
cg01988702	5.9e-07	0.00146323	0.206392	chr15	53093707	N_Shelf
cg24106790	6.27e-08	0.000405181	0.210214	chr11	32449728	Island	WT1;WT1;WT1;WT1;WT1	NM_001198552;NM_001198551;NM_024424;NM_024426;NM_000378	Body;Body;Body;Body;Body	Promoter_Associated
cg19511844	1.73e-09	6.92e-05	0.215985	chr17	38084119	S_Shore	ORMDL3	NM_139280	TSS1500
cg25620430	2.4e-07	0.000870513	0.217295	chr15	53093405	N_Shelf				Promoter_Associated
cg15942003	8.14e-08	0.000467683	0.238535	chr17	38084581	S_Shore	ORMDL3	NM_139280	TSS1500
cg24375409	6.52e-07	0.00153275	0.260297	chr1	38200920	Island	EPHA10	NM_001099439	Body
cg25782229	1.66e-08	0.000177182	0.260976	chr11	32450692	N_Shore	WT1;WT1;WT1;WT1	NM_024425;NM_024426;NM_000378;NM_024424	Body;Body;Body;Body
cg09234616	3.7e-09	8.71e-05	0.268121	chr11	32452592	Island	WT1;WT1;WT1;WT1	NM_024425;NM_024426;NM_000378;NM_024424	Body;Body;Body;Body
cg13540960	1.13e-08	0.000136765	0.279103	chr11	32450244	N_Shore	WT1;WT1;WT1;WT1	NM_024425;NM_024426;NM_000378;NM_024424	Body;Body;Body;Body	Promoter_Associated
cg08932654	5.65e-09	0.000103117	0.285265	chr17	38084459	S_Shore	ORMDL3	NM_139280	TSS1500	Promoter_Associated
cg08878450	8.8e-09	0.000126389	0.305293	chr1	36915864	Island	OSCP1;OSCP1	NM_145047;NM_206837	1stExon;1stExon
cg01693350	3.78e-10	2.69e-05	0.318288	chr11	32452187	Island	WT1;WT1;WT1;WT1	NM_024425;NM_024426;NM_000378;NM_024424	Body;Body;Body;Body	Promoter_Associated
cg10444806	9.61e-09	0.000127676	0.384197	chr17	38084428	S_Shore	ORMDL3	NM_139280	TSS1500	Promoter_Associated
cg27439456	2.12e-09	7.55e-05	0.394892	chr1	36915840	Island	OSCP1;OSCP1	NM_206837;NM_145047	Body;Body

## Sheet: TableS4
Table S4. Classification scores for all individual samples included in the KdVS signature classifier using SVM
Paper_ID	SVM_Score	Sample_Group
EX9	0.924952	Validation
EX14	0.89801	Validation
EX12	0.872917	Validation
EX15	0.841382	Validation
EX11	0.834043	Validation
EX10	0.779894	Validation
EX16	0.759693	Validation
EX13	0.746833	Validation
EX18	0.721703	Classification
Weaver1	0.165733	Weaver
EX20	0.146473	Classification II
Control194.4	0.1336	Control Validation
Control194.1	0.129121	Control Validation
Control188.5	0.11983	Control Validation
Control194.2	0.107643	Control Validation
Control188.3	0.106812	Control Validation
Control188.4	0.106781	Control Validation
Control112	0.102391	Control Validation
Control87	0.100991	Control Validation
Weaver2	0.0968464	Weaver
Control188.6	0.0965567	Control Validation
Control193.7	0.0962108	Control Validation
Control194.3	0.0947407	Control Validation
Control193.6	0.094119	Control Validation
Control11	0.0910906	Control Validation
Control149	0.085998	Control Validation
Control10	0.0859474	Control Validation
Control150	0.0857547	Control Validation
Control193.3	0.0821607	Control Validation
Control152	0.0814539	Control Validation
Control193.5	0.0812917	Control Validation
Control188.1	0.0804098	Control Validation
Control193.2	0.0793811	Control Validation
EX22	0.0765447	Classification II
Control74	0.075634	Control Validation
Weaver3	0.0744208	Weaver
Control46	0.074181	Control Validation
Control82	0.0740101	Control Validation
Control47	0.0739063	Control Validation
Weaver4	0.0736304	Weaver
Control30	0.0732439	Control Validation
Control106	0.0724667	Control Validation
Control13	0.0718692	Control Validation
Control139	0.0715133	Control Validation
Control12	0.0696051	Control Validation
Control55	0.0671248	Control Validation
Control111	0.0657594	Control Validation
Weaver5	0.0655121	Weaver
Control15	0.0655077	Control Validation
Control41	0.0649274	Control Validation
Control163	0.0634151	Control Validation
Weaver6	0.06256	Weaver
Kabuki1	0.0624644	Kabuki
Weaver7	0.0610398	Weaver
Control52	0.0601976	Control Validation
Control159	0.0601448	Control Validation
Control19	0.0597649	Control Validation
Control17	0.0597031	Control Validation
Control99	0.0583298	Control Validation
Weaver8	0.0581921	Weaver
EX21	0.0567626	Classification II
Control83	0.0564833	Control Validation
Control171	0.0561574	Control Validation
Control29	0.0556917	Control Validation
Control36	0.0555627	Control Validation
Control193.1	0.0554642	Control Validation
Control103	0.0551599	Control Validation
Weaver9	0.0549732	Weaver
Weaver10	0.0547639	Weaver
Control85	0.0543033	Control Validation
Control130	0.0540953	Control Validation
Control40	0.0537782	Control Validation
Control118	0.0537107	Control Validation
Control49	0.0532926	Control Validation
Control168	0.0530928	Control Validation
Control98	0.0528867	Control Validation
Control166	0.0514494	Control Validation
Control57	0.0511931	Control Validation
Control146	0.0511837	Control Validation
Control136	0.0510415	Control Validation
Control110	0.0507218	Control Validation
Control157	0.0507058	Control Validation
Control154	0.0506751	Control Validation
Control190.4	0.050651	Control Validation
Control14	0.0505144	Control Validation
Control192.6	0.0505032	Control Validation
Control67	0.0500088	Control Validation
Control20	0.0499776	Control Validation
Control48	0.0492779	Control Validation
Control131	0.0486698	Control Validation
Control34	0.0484605	Control Validation
Control185	0.0483441	Control Validation
Control148	0.047796	Control Validation
Weaver11	0.0473091	Weaver
EX17	0.0468832	Classification
Control192.4	0.0465794	Control Validation
Control191.4	0.0465302	Control Validation
Control190.3	0.0458968	Control Validation
Control107	0.0457139	Control Validation
Control109	0.0451157	Control Validation
Control100	0.0449299	Control Validation
Control72	0.0446191	Control Validation
Control70	0.0444251	Control Validation
Control86	0.0442883	Control Validation
Control80	0.0441687	Control Validation
Control97	0.0441318	Control Validation
Control51	0.0438432	Control Validation
Control190.5	0.0435061	Control Validation
Control191.2	0.043371	Control Validation
Control115	0.0427918	Control Validation
Control192.7	0.0426517	Control Validation
Control192.1	0.0425269	Control Validation
Control31	0.0422832	Control Validation
Weaver12	0.0418808	Weaver
Control190.6	0.0416134	Control Validation
Control191.7	0.0413753	Control Validation
Control121	0.0413724	Control Validation
Control68	0.041337	Control Validation
Control190.2	0.0410474	Control Validation
Control191.3	0.0402524	Control Validation
Control81	0.0401583	Control Validation
Control181	0.0401227	Control Validation
Control167	0.0400861	Control Validation
Control191.1	0.0400637	Control Validation
Control4	0.0400573	Control Validation
Control190.1	0.0397849	Control Validation
Control16	0.0395244	Control Validation
EX19	0.0393002	Classification II
Control170	0.0390465	Control Validation
Control69	0.0390221	Control Validation
Control64	0.0386463	Control Validation
Control122	0.038629	Control Validation
Control33	0.0381344	Control Validation
Control164	0.0378334	Control Validation
Control24	0.0377696	Control Validation
Control32	0.0375868	Control Validation
Control165	0.0375163	Control Validation
Weaver13	0.0374346	Weaver
Control92	0.0369536	Control Validation
Control192.2	0.0369207	Control Validation
EP36W	0.0369182	Control Validation
Control183	0.0368756	Control Validation
Control192.3	0.0365867	Control Validation
Control45	0.0365552	Control Validation
Control192.8	0.0364499	Control Validation
Control127	0.0360518	Control Validation
Control78	0.0359161	Control Validation
Control187.2	0.0359081	Control Validation
Kabuki2	0.0358169	Kabuki
Control187.3	0.0357538	Control Validation
Control182	0.0355543	Control Validation
Control126	0.0354239	Control Validation
Control76	0.0352778	Control Validation
Control2	0.035183	Control Validation
Control104	0.034759	Control Validation
Control161	0.0346483	Control Validation
Sotos1	0.0345652	Sotos
Control66	0.0342142	Control Validation
Control62	0.0341326	Control Validation
Weaver14	0.034107	Weaver
Control90	0.033953	Control Validation
Control38	0.0337071	Control Validation
Weaver15	0.0332634	Weaver
Control191.6	0.0329017	Control Validation
Control50	0.0328428	Control Validation
Control186.3	0.0327029	Control Validation
Control56	0.0325865	Control Validation
Control42	0.0325237	Control Validation
Control53	0.0324934	Control Validation
Control61	0.0322788	Control Validation
Control141	0.0321464	Control Validation
Control75	0.0320981	Control Validation
Control101	0.0320874	Control Validation
Control95	0.0319823	Control Validation
Control192.5	0.0319808	Control Validation
Control162	0.0315924	Control Validation
Control44	0.0315553	Control Validation
Control96	0.0309693	Control Validation
Weaver16	0.0308856	Weaver
Kabuki3	0.030853	Kabuki
Kabuki4	0.0306166	Kabuki
Control77	0.0303337	Control Validation
Control144	0.0302134	Control Validation
Control123	0.0301495	Control Validation
Control21	0.0299795	Control Validation
Control39	0.0298823	Control Validation
Control93	0.0298374	Control Validation
Control186.1	0.0297611	Control Validation
Control186.4	0.0295416	Control Validation
Control120	0.0293875	Control Validation
Control1	0.0293656	Control Validation
Control60	0.0293416	Control Validation
Control3	0.0290103	Control Validation
Control25	0.0288349	Control Validation
Control23	0.028599	Control Validation
Control8	0.0285329	Control Validation
Control116	0.0281757	Control Validation
Control73	0.0280044	Control Validation
Control186.2	0.0279902	Control Validation
Kabuki5	0.0279841	Kabuki
Control37	0.0276091	Control Validation
Control140	0.0273465	Control Validation
Sotos2	0.0272742	Sotos
Control124	0.0269577	Control Validation
Control153	0.0269039	Control Validation
Control84	0.026448	Control Validation
Control28	0.0260763	Control Validation
Control113	0.0259781	Control Validation
Control173	0.0255478	Control Validation
Control117	0.0253265	Control Validation
Weaver17	0.0252504	Weaver
Control79	0.0250372	Control Validation
Control7	0.0250122	Control Validation
Sotos3	0.0247373	Sotos
Control35	0.0245335	Control Validation
Control178	0.0245081	Control Validation
Control59	0.0242495	Control Validation
Control71	0.0241914	Control Validation
Control125	0.0238674	Control Validation
X41374W	0.0235552	Control Validation
Kabuki6	0.0232051	Kabuki
Control134	0.0231743	Control Validation
Control88	0.0230287	Control Validation
Sotos4	0.0228686	Sotos
Control58	0.0227777	Control Validation
Control128	0.022256	Control Validation
Control27	0.0222545	Control Validation
Control174	0.022099	Control Validation
Control18	0.0220289	Control Validation
Control172	0.0218194	Control Validation
Control158	0.0211972	Control Validation
Control105	0.021079	Control Validation
Control6	0.0207322	Control Validation
Kabuki7	0.0205418	Kabuki
Control160	0.0198042	Control Validation
Control189.3	0.0198024	Control Validation
Control114	0.0196405	Control Validation
Control5	0.0193232	Control Validation
Control94	0.0189706	Control Validation
Kabuki8	0.0188708	Kabuki
Control137	0.0186635	Control Validation
Control43	0.0184365	Control Validation
Control176	0.0181753	Control Validation
Control189.4	0.0173995	Control Validation
Control9	0.0171938	Control Validation
Control184	0.0170983	Control Validation
Control177	0.0168961	Control Validation
Control189.5	0.0167786	Control Validation
Control175	0.0166089	Control Validation
Control65	0.0166026	Control Validation
Control63	0.0158643	Control Validation
Control102	0.0153736	Control Validation
Control108	0.0149414	Control Validation
Sotos5	0.0147932	Sotos
Control91	0.014196	Control Validation
Control189.2	0.0129847	Control Validation
Weaver18	0.0113778	Weaver
Kabuki9	0.0112278	Kabuki
Control135	0.0102643	Control Validation
Sotos6	0.00896902	Sotos
Control180	0.00808673	Control Validation
Control179	0.00615598	Control Validation

## Sheet: Table S5
Table S5. Gene ontology results for 456 CpG sites in KdVS DNAm signature generated using GREAT. Biological Processes.
ID	Desc	HyperFdrQ	RegionFoldEnrich	FgRegionsHit	NumFgGenesHit	FgRegionNames	FgGeneNames
GO:0009790	embryo development	3.219093e-11	3.277940e+0	50	17	cg00084338,cg00142072,cg00705992,cg01693350,cg01862363,cg02481697,cg02838895,cg03862854,cg04206219,cg04456238,cg04679902,cg05222924,cg06355129,cg06516124,cg07211140,cg07623518,cg07716052,cg08670906,cg08787968,cg09113474,cg09234616,cg09476997,cg10773014,cg12006284,cg12781568,cg12982322,cg13065228,cg13229857,cg13301003,cg13529291,cg13540960,cg13754720,cg14294215,cg14354168,cg15446391,cg15518358,cg1…	DLL1,EPAS1,FOXA2,FOXC1,FOXH1,HOXA11,NES,NEUROG1,NR5A2,NTN1,PAX2,PTCH1,TBX1,TSC2,VANGL2,WNT11,WT1
GO:0051093	negative regulation of developmental process	2.682288e-14	3.965564e+0	50	14	cg00084338,cg00142072,cg01693350,cg01862363,cg02481697,cg02838895,cg03862854,cg04206219,cg04456238,cg04679902,cg05017199,cg05222924,cg06363129,cg06516124,cg07020773,cg07211140,cg07716052,cg08670906,cg08787968,cg09113474,cg09234616,cg10428478,cg12006284,cg12781568,cg12982322,cg13301003,cg13529291,cg13540960,cg13754720,cg14240353,cg14294215,cg14354168,cg15446391,cg15518358,cg16447311,cg16463460,cg1…	DLL1,FOXA2,FOXC1,IGF1,MEN1,NTN1,PAX2,PTCH1,SOSTDC1,TBX1,TMEM176A,WNT11,WT1,ZNF536
GO:0048568	embryonic organ development	6.480711e-4	2.807535e+0	23	13	cg00084338,cg00705992,cg01862363,cg02481697,cg04206219,cg04679902,cg06355129,cg07623518,cg08670906,cg09113474,cg10773014,cg13065228,cg13529291,cg13754720,cg14294215,cg14354168,cg16447311,cg17024258,cg17518825,cg21010202,cg24179445,cg24345184,cg27246129	DLL1,EPAS1,FOXC1,FOXH1,HOXA11,NES,NEUROG1,NTN1,PAX2,PTCH1,TBX1,VANGL2,WNT11
GO:0007389	pattern specification process	8.009599e-16	5.207490e+0	42	12	cg00084338,cg00142072,cg00705992,cg01693350,cg02838895,cg03862854,cg04206219,cg04456238,cg04679902,cg05222924,cg06363129,cg06516124,cg07211140,cg07716052,cg08670906,cg08787968,cg09113474,cg09234616,cg10773014,cg12006284,cg12781568,cg12982322,cg13065228,cg13301003,cg13540960,cg13754720,cg14354168,cg15446391,cg15518358,cg16447311,cg16463460,cg17024258,cg17486860,cg21010202,cg21769619,cg22533573,cg2…	DLL1,FOXA2,FOXC1,FOXH1,HOXA11,NEUROG1,PAX2,PTCH1,SOSTDC1,TBX1,VANGL2,WT1
GO:0072359	circulatory system development	1.174959e-11	3.746058e+0	44	12	cg00084338,cg00142072,cg01693350,cg02838895,cg04206219,cg04456238,cg04679902,cg05222924,cg06516124,cg07211140,cg07623518,cg07716052,cg08670906,cg08787968,cg09113474,cg09234616,cg09476997,cg11029358,cg12006284,cg12781568,cg12982322,cg13065228,cg13301003,cg13529291,cg13540960,cg13754720,cg14294215,cg14354168,cg15446391,cg15518358,cg16447311,cg16463460,cg17024258,cg17486860,cg17518825,cg21010202,cg2…	COL18A1,DLL1,EPAS1,FOXC1,FOXH1,LOXL1,PTCH1,TBX1,TSC2,VANGL2,WNT11,WT1
GO:0022603	regulation of anatomical structure morphogenesis	2.496482e-9	3.169860e+0	44	12	cg00084338,cg00142072,cg00705992,cg01693350,cg01862363,cg02481697,cg02838895,cg03862854,cg04206219,cg04456238,cg04679902,cg05222924,cg05236720,cg06377543,cg06516124,cg07211140,cg07716052,cg08670906,cg08787968,cg09113474,cg09234616,cg12006284,cg12781568,cg12982322,cg13301003,cg13529291,cg13540960,cg14294215,cg14354168,cg15446391,cg15518358,cg16447311,cg16463460,cg17024258,cg17486860,cg21010202,cg2…	CDC42EP3,DLL1,FOXA2,FOXC1,HOXA11,NTN1,PAX2,PSMA8,TBX1,VANGL2,WNT11,WT1
GO:0003002	regionalization	4.414808e-18	6.254831e+0	41	11	cg00084338,cg00142072,cg00705992,cg01693350,cg02838895,cg03862854,cg04206219,cg04456238,cg04679902,cg05222924,cg06516124,cg07211140,cg07716052,cg08670906,cg08787968,cg09113474,cg09234616,cg10773014,cg12006284,cg12781568,cg12982322,cg13065228,cg13301003,cg13540960,cg13754720,cg14354168,cg15446391,cg15518358,cg16447311,cg16463460,cg17024258,cg17486860,cg21010202,cg21769619,cg22533573,cg24106790,cg2…	DLL1,FOXA2,FOXC1,FOXH1,HOXA11,NEUROG1,PAX2,PTCH1,TBX1,VANGL2,WT1
GO:0060562	epithelial tube morphogenesis	1.748020e-17	6.835094e+0	37	11	cg00084338,cg00142072,cg00705992,cg01693350,cg01862363,cg02481697,cg02838895,cg04456238,cg05222924,cg06363129,cg06516124,cg07211140,cg07716052,cg08787968,cg09234616,cg09476997,cg12006284,cg12781568,cg12982322,cg13065228,cg13301003,cg13529291,cg13540960,cg13754720,cg14294215,cg15446391,cg15518358,cg16463460,cg17024258,cg17486860,cg21769619,cg22533573,cg24106790,cg24179445,cg25782229,cg26848718,cg2…	DLL1,FOXH1,HOXA11,NTN1,PAX2,PTCH1,SOSTDC1,TSC2,VANGL2,WNT11,WT1
GO:0030855	epithelial cell differentiation	1.487842e-12	4.710413e+0	37	11	cg00084338,cg00142072,cg01693350,cg02838895,cg04456238,cg04679902,cg05222924,cg06516124,cg07211140,cg07716052,cg08787968,cg09234616,cg11029358,cg12006284,cg12781568,cg12982322,cg13229857,cg13301003,cg13529291,cg13540960,cg13754720,cg14294215,cg15446391,cg15518358,cg16463460,cg17486860,cg21769619,cg22533573,cg22897141,cg24106790,cg24179445,cg24345184,cg25782229,cg25937451,cg26848718,cg27246129,cg2…	COL18A1,DLL1,KRTAP10-5,MEN1,NR5A2,NTRK1,PAX2,PTCH1,TBX1,WNT11,WT1
GO:0040008	regulation of growth	1.291509e-16	5.089412e+0	45	10	cg00084338,cg00142072,cg01693350,cg01862363,cg02481697,cg02838895,cg04206219,cg04456238,cg05113927,cg05222924,cg05749985,cg06516124,cg07020773,cg07211140,cg07716052,cg08670906,cg08787968,cg09113474,cg09234616,cg12006284,cg12781568,cg12982322,cg13301003,cg13529291,cg13540960,cg13754720,cg14240353,cg14294215,cg14354168,cg14552982,cg14614094,cg15446391,cg15518358,cg16447311,cg16463460,cg16705546,cg1…	DLL1,EXOSC2,FOXC1,IGF1,IRF8,NTN1,PTCH1,UCN,WNT11,WT1
GO:0007423	sensory organ development	5.622577e-14	4.706099e+0	41	10	cg00084338,cg00142072,cg01693350,cg01862363,cg02481697,cg02838895,cg04206219,cg04456238,cg04679902,cg05222924,cg06355129,cg06516124,cg07211140,cg07716052,cg08670906,cg08787968,cg09113474,cg09234616,cg10773014,cg12006284,cg12781568,cg12982322,cg13301003,cg13540960,cg14354168,cg14450995,cg15446391,cg15518358,cg16447311,cg16463460,cg17024258,cg17486860,cg21010202,cg21769619,cg22533573,cg24106790,cg2…	DLL1,FOXC1,NES,NEUROG1,NTN1,PAX2,SLC25A27,TBX1,VANGL2,WT1
GO:0009952	anterior/posterior pattern specification	1.372033e-22	9.066612e+0	39	9	cg00084338,cg00142072,cg00705992,cg01693350,cg02838895,cg03862854,cg04206219,cg04456238,cg04679902,cg05222924,cg06516124,cg07211140,cg07716052,cg08670906,cg08787968,cg09113474,cg09234616,cg10773014,cg12006284,cg12781568,cg12982322,cg13065228,cg13301003,cg13540960,cg14354168,cg15446391,cg15518358,cg16447311,cg16463460,cg17024258,cg17486860,cg21010202,cg21769619,cg22533573,cg24106790,cg24345184,cg2…	DLL1,FOXA2,FOXC1,FOXH1,HOXA11,NEUROG1,TBX1,VANGL2,WT1
GO:0061061	muscle structure development	1.958315e-16	5.585778e+0	41	9	cg00084338,cg00142072,cg01693350,cg02838895,cg04206219,cg04456238,cg04679902,cg05222924,cg06516124,cg07020773,cg07211140,cg07623518,cg07716052,cg08670906,cg08787968,cg09113474,cg09234616,cg12006284,cg12781568,cg12982322,cg13065228,cg13301003,cg13540960,cg14240353,cg14354168,cg15446391,cg15518358,cg16447311,cg16463460,cg17024258,cg17486860,cg17518825,cg19440264,cg21010202,cg21769619,cg22533573,cg2…	CHRNB1,DLL1,EPAS1,FOXC1,FOXH1,IGF1,TBX1,VANGL2,WT1
GO:0072358	cardiovascular system development	5.835422e-16	5.405134e+0	41	9	cg00084338,cg00142072,cg01693350,cg02838895,cg04206219,cg04456238,cg04679902,cg05222924,cg06516124,cg07211140,cg07623518,cg07716052,cg08670906,cg08787968,cg09113474,cg09234616,cg11029358,cg12006284,cg12781568,cg12982322,cg13065228,cg13301003,cg13529291,cg13540960,cg14294215,cg14354168,cg15446391,cg15518358,cg16447311,cg16463460,cg17486860,cg17518825,cg21010202,cg21769619,cg22533573,cg22590761,cg2…	COL18A1,DLL1,EPAS1,FOXC1,FOXH1,LOXL1,TBX1,WNT11,WT1
GO:0007507	heart development	7.662323e-16	5.511654e+0	40	9	cg00084338,cg00142072,cg01693350,cg02838895,cg04206219,cg04456238,cg04679902,cg05222924,cg06516124,cg07211140,cg07716052,cg08670906,cg08787968,cg09113474,cg09234616,cg09476997,cg12006284,cg12781568,cg12982322,cg13065228,cg13301003,cg13529291,cg13540960,cg13754720,cg14294215,cg14354168,cg15446391,cg15518358,cg16447311,cg16463460,cg17024258,cg17486860,cg21010202,cg21769619,cg22533573,cg24106790,cg2…	DLL1,FOXC1,FOXH1,PTCH1,TBX1,TSC2,VANGL2,WNT11,WT1
GO:0072006	nephron development	8.813209e-30	1.532131e+1	38	8	cg00084338,cg00142072,cg00705992,cg01693350,cg02838895,cg04206219,cg04456238,cg05222924,cg06516124,cg07211140,cg07716052,cg08670906,cg08787968,cg09113474,cg09234616,cg12006284,cg12781568,cg12982322,cg13301003,cg13529291,cg13540960,cg13754720,cg14294215,cg14354168,cg15446391,cg15518358,cg16447311,cg16463460,cg17024258,cg17486860,cg21010202,cg21769619,cg22533573,cg24106790,cg24179445,cg25782229,cg2…	DLL1,FOXC1,HOXA11,PAX2,PTCH1,VANGL2,WNT11,WT1
GO:0001822	kidney development	4.314805e-21	8.515101e+0	38	8	cg00084338,cg00142072,cg00705992,cg01693350,cg02838895,cg04206219,cg04456238,cg05222924,cg06516124,cg07211140,cg07716052,cg08670906,cg08787968,cg09113474,cg09234616,cg12006284,cg12781568,cg12982322,cg13301003,cg13529291,cg13540960,cg13754720,cg14294215,cg14354168,cg15446391,cg15518358,cg16447311,cg16463460,cg17024258,cg17486860,cg21010202,cg21769619,cg22533573,cg24106790,cg24179445,cg25782229,cg2…	DLL1,FOXC1,HOXA11,PAX2,PTCH1,VANGL2,WNT11,WT1
GO:0072001	renal system development	4.741446e-20	7.922614e+0	38	8	cg00084338,cg00142072,cg00705992,cg01693350,cg02838895,cg04206219,cg04456238,cg05222924,cg06516124,cg07211140,cg07716052,cg08670906,cg08787968,cg09113474,cg09234616,cg12006284,cg12781568,cg12982322,cg13301003,cg13529291,cg13540960,cg13754720,cg14294215,cg14354168,cg15446391,cg15518358,cg16447311,cg16463460,cg17024258,cg17486860,cg21010202,cg21769619,cg22533573,cg24106790,cg24179445,cg25782229,cg2…	DLL1,FOXC1,HOXA11,PAX2,PTCH1,VANGL2,WNT11,WT1
GO:0001655	urogenital system development	1.017730e-18	7.218572e+0	38	8	cg00084338,cg00142072,cg00705992,cg01693350,cg02838895,cg04206219,cg04456238,cg05222924,cg06516124,cg07211140,cg07716052,cg08670906,cg08787968,cg09113474,cg09234616,cg12006284,cg12781568,cg12982322,cg13301003,cg13529291,cg13540960,cg13754720,cg14294215,cg14354168,cg15446391,cg15518358,cg16447311,cg16463460,cg17024258,cg17486860,cg21010202,cg21769619,cg22533573,cg24106790,cg24179445,cg25782229,cg2…	DLL1,FOXC1,HOXA11,PAX2,PTCH1,VANGL2,WNT11,WT1
GO:0048732	gland development	7.608246e-17	5.915017e+0	40	8	cg00142072,cg01693350,cg01862363,cg02481697,cg02838895,cg04206219,cg04456238,cg04679902,cg05222924,cg06363129,cg06516124,cg07211140,cg07716052,cg08632909,cg08670906,cg08787968,cg09113474,cg09234616,cg12006284,cg12781568,cg12982322,cg13301003,cg13529291,cg13540960,cg13754720,cg14294215,cg14354168,cg15446391,cg15518358,cg16447311,cg16463460,cg17486860,cg19679397,cg21010202,cg21769619,cg22533573,cg2…	FADD,FOXC1,NTN1,PTCH1,SOSTDC1,TBX1,WNT11,WT1
GO:0048646	anatomical structure formation involved in morphogenesis	5.718982e-12	3.618150e+0	47	15	cg00084338,cg00142072,cg00705992,cg01693350,cg02838895,cg03862854,cg04206219,cg04456238,cg04679902,cg05222924,cg06516124,cg07211140,cg07623518,cg07716052,cg08670906,cg08787968,cg09113474,cg09234616,cg09476997,cg10773014,cg11029358,cg12006284,cg12781568,cg12982322,cg13065228,cg13301003,cg13529291,cg13540960,cg13754720,cg14294215,cg14354168,cg15446391,cg15518358,cg16447311,cg16463460,cg17024258,cg1…	COL18A1,DLL1,EPAS1,FOXA2,FOXC1,FOXH1,HOXA11,NEUROG1,PAX2,PTCH1,TBX1,TSC2,VANGL2,WNT11,WT1
GO:0009887	animal organ morphogenesis	2.463032e-10	3.240644e+0	47	15	cg00084338,cg00142072,cg00705992,cg01693350,cg01862363,cg02481697,cg02838895,cg04206219,cg04456238,cg04679902,cg05222924,cg06363129,cg06516124,cg07211140,cg07716052,cg08670906,cg08787968,cg09113474,cg09234616,cg10773014,cg11029358,cg12006284,cg12781568,cg12982322,cg13065228,cg13229857,cg13301003,cg13529291,cg13540960,cg13754720,cg14294215,cg14354168,cg15446391,cg15518358,cg16447311,cg16463460,cg1…	COL18A1,DLL1,FOXC1,FOXH1,HOXA11,NEUROG1,NR5A2,NTN1,PAX2,PTCH1,SOSTDC1,TBX1,VANGL2,WNT11,WT1
GO:0048729	tissue morphogenesis	1.903095e-17	5.235020e+0	46	14	cg00084338,cg00142072,cg00705992,cg01693350,cg01862363,cg02481697,cg02838895,cg04206219,cg04456238,cg04679902,cg05222924,cg06363129,cg06516124,cg07211140,cg07716052,cg08670906,cg08787968,cg09113474,cg09234616,cg09476997,cg12006284,cg12781568,cg12982322,cg13065228,cg13301003,cg13529291,cg13540960,cg13754720,cg14294215,cg14354168,cg15446391,cg15518358,cg16447311,cg16463460,cg17024258,cg17486860,cg2…	DLL1,FOXC1,FOXH1,HOXA11,NTN1,PAX2,PTCH1,RIPK4,SOSTDC1,TBX1,TSC2,VANGL2,WNT11,WT1
GO:0035295	tube development	7.646400e-17	4.925140e+0	47	14	cg00084338,cg00142072,cg00705992,cg01693350,cg01862363,cg02481697,cg02838895,cg04206219,cg04456238,cg04679902,cg05222924,cg06363129,cg06516124,cg07211140,cg07623518,cg07716052,cg08670906,cg08787968,cg09113474,cg09234616,cg09476997,cg12006284,cg12781568,cg12982322,cg13065228,cg13301003,cg13529291,cg13540960,cg13754720,cg14294215,cg14354168,cg15446391,cg15518358,cg16447311,cg16463460,cg17024258,cg1…	DLL1,EPAS1,FOXC1,FOXH1,HOXA11,NTN1,PAX2,PTCH1,SOSTDC1,TBX1,TSC2,VANGL2,WNT11,WT1
GO:0043066	negative regulation of apoptotic process	3.242062e-12	3.746206e+0	46	13	cg00084338,cg00142072,cg01693350,cg02838895,cg04206219,cg04456238,cg04679902,cg05113927,cg05222924,cg06355129,cg06516124,cg07020773,cg07211140,cg07716052,cg08632909,cg08670906,cg08787968,cg09113474,cg09234616,cg12006284,cg12781568,cg12982322,cg13301003,cg13529291,cg13540960,cg14240353,cg14294215,cg14354168,cg14450995,cg15446391,cg15518358,cg16447311,cg16463460,cg17486860,cg19679397,cg20954971,cg2…	CRYAA,DLL1,FADD,FOXC1,IGF1,NES,NTRK1,PAX2,SLC25A27,TBX1,UCN,WNT11,WT1
GO:0043069	negative regulation of programmed cell death	5.070958e-12	3.697886e+0	46	13	cg00084338,cg00142072,cg01693350,cg02838895,cg04206219,cg04456238,cg04679902,cg05113927,cg05222924,cg06355129,cg06516124,cg07020773,cg07211140,cg07716052,cg08632909,cg08670906,cg08787968,cg09113474,cg09234616,cg12006284,cg12781568,cg12982322,cg13301003,cg13529291,cg13540960,cg14240353,cg14294215,cg14354168,cg14450995,cg15446391,cg15518358,cg16447311,cg16463460,cg17486860,cg19679397,cg20954971,cg2…	CRYAA,DLL1,FADD,FOXC1,IGF1,NES,NTRK1,PAX2,SLC25A27,TBX1,UCN,WNT11,WT1
GO:0060548	negative regulation of cell death	7.571925e-11	3.414096e+0	46	13	cg00084338,cg00142072,cg01693350,cg02838895,cg04206219,cg04456238,cg04679902,cg05113927,cg05222924,cg06355129,cg06516124,cg07020773,cg07211140,cg07716052,cg08632909,cg08670906,cg08787968,cg09113474,cg09234616,cg12006284,cg12781568,cg12982322,cg13301003,cg13529291,cg13540960,cg14240353,cg14294215,cg14354168,cg14450995,cg15446391,cg15518358,cg16447311,cg16463460,cg17486860,cg19679397,cg20954971,cg2…	CRYAA,DLL1,FADD,FOXC1,IGF1,NES,NTRK1,PAX2,SLC25A27,TBX1,UCN,WNT11,WT1
GO:0048598	embryonic morphogenesis	3.072118e-2	2.139584e+0	22	13	cg00084338,cg00705992,cg01862363,cg02481697,cg03862854,cg04206219,cg04679902,cg08670906,cg09113474,cg09476997,cg10773014,cg13065228,cg13529291,cg13754720,cg14294215,cg14354168,cg16447311,cg17024258,cg21010202,cg24179445,cg24345184,cg27246129	DLL1,FOXA2,FOXC1,FOXH1,HOXA11,NEUROG1,NTN1,PAX2,PTCH1,TBX1,TSC2,VANGL2,WNT11
GO:0035239	tube morphogenesis	1.431672e-17	6.431068e+0	39	12	cg00084338,cg00142072,cg00705992,cg01693350,cg01862363,cg02481697,cg02838895,cg04456238,cg04679902,cg05222924,cg06363129,cg06516124,cg07211140,cg07716052,cg08787968,cg09234616,cg09476997,cg12006284,cg12781568,cg12982322,cg13065228,cg13301003,cg13529291,cg13540960,cg13754720,cg14294215,cg15446391,cg15518358,cg16463460,cg17024258,cg17486860,cg21769619,cg22533573,cg24106790,cg24179445,cg24345184,cg2…	DLL1,FOXH1,HOXA11,NTN1,PAX2,PTCH1,SOSTDC1,TBX1,TSC2,VANGL2,WNT11,WT1
GO:0002009	morphogenesis of an epithelium	1.083718e-14	5.376602e+0	38	12	cg00084338,cg00142072,cg00705992,cg01693350,cg01862363,cg02481697,cg02838895,cg04456238,cg05222924,cg06363129,cg06516124,cg07211140,cg07716052,cg08787968,cg09234616,cg09476997,cg12006284,cg12781568,cg12982322,cg13065228,cg13301003,cg13529291,cg13540960,cg13754720,cg14294215,cg15446391,cg15518358,cg16463460,cg17024258,cg17486860,cg21769619,cg22533573,cg24106790,cg24179445,cg25174343,cg25782229,cg2…	DLL1,FOXH1,HOXA11,NTN1,PAX2,PTCH1,RIPK4,SOSTDC1,TSC2,VANGL2,WNT11,WT1
GO:0045165	cell fate commitment	7.998516e-20	7.793989e+0	38	11	cg00084338,cg00142072,cg00705992,cg01693350,cg02838895,cg03862854,cg04456238,cg04679902,cg05222924,cg06516124,cg07211140,cg07623518,cg07716052,cg08787968,cg09234616,cg10773014,cg12006284,cg12781568,cg12982322,cg13301003,cg13529291,cg13540960,cg13754720,cg14294215,cg15446391,cg15518358,cg16463460,cg17486860,cg17518825,cg21769619,cg22533573,cg24106790,cg24179445,cg24211157,cg24345184,cg25782229,cg2…	C17orf96,DLL1,EPAS1,FOXA2,HOXA11,NEUROG1,PAX2,PTCH1,TBX1,WNT11,WT1
GO:0007167	enzyme linked receptor protein signaling pathway	4.628668e-2	2.150441e+0	20	11	cg00300879,cg02520639,cg04206219,cg06363129,cg07020773,cg08670906,cg08753172,cg09113474,cg09476997,cg09890400,cg13065228,cg14240353,cg14354168,cg15622158,cg16447311,cg17042037,cg19915582,cg21010202,cg26412358,cg27642691	CNKSR1,FOXC1,FOXH1,IGF1,INSRR,MYO1C,NRTN,NTRK1,PAG1,SOSTDC1,TSC2
GO:0001568	blood vessel development	7.216385e-17	5.754620e+0	41	9	cg00084338,cg00142072,cg01693350,cg02838895,cg04206219,cg04456238,cg04679902,cg05222924,cg06516124,cg07211140,cg07623518,cg07716052,cg08670906,cg08787968,cg09113474,cg09234616,cg11029358,cg12006284,cg12781568,cg12982322,cg13065228,cg13301003,cg13529291,cg13540960,cg14294215,cg14354168,cg15446391,cg15518358,cg16447311,cg16463460,cg17486860,cg17518825,cg21010202,cg21769619,cg22533573,cg22590761,cg2…	COL18A1,DLL1,EPAS1,FOXC1,FOXH1,LOXL1,TBX1,WNT11,WT1
GO:0001944	vasculature development	3.345118e-16	5.497123e+0	41	9	cg00084338,cg00142072,cg01693350,cg02838895,cg04206219,cg04456238,cg04679902,cg05222924,cg06516124,cg07211140,cg07623518,cg07716052,cg08670906,cg08787968,cg09113474,cg09234616,cg11029358,cg12006284,cg12781568,cg12982322,cg13065228,cg13301003,cg13529291,cg13540960,cg14294215,cg14354168,cg15446391,cg15518358,cg16447311,cg16463460,cg17486860,cg17518825,cg21010202,cg21769619,cg22533573,cg22590761,cg2…	COL18A1,DLL1,EPAS1,FOXC1,FOXH1,LOXL1,TBX1,WNT11,WT1
GO:0003006	developmental process involved in reproduction	7.904818e-11	4.106791e+0	37	9	cg00142072,cg00705992,cg01693350,cg02838895,cg04206219,cg04456238,cg05222924,cg06516124,cg07211140,cg07623518,cg07716052,cg08670906,cg08787968,cg09113474,cg09234616,cg10773014,cg12006284,cg12781568,cg12982322,cg13301003,cg13540960,cg13754720,cg14354168,cg15446391,cg15518358,cg16447311,cg16463460,cg17486860,cg17518825,cg21010202,cg21769619,cg22533573,cg22897141,cg24106790,cg25782229,cg26848718,cg2…	EPAS1,FOXC1,HOXA11,INSRR,MEN1,NEUROG1,NTRK1,PTCH1,WT1
GO:0008285	negative regulation of cell proliferation	6.047117e-8	3.438008e+0	34	9	cg00084338,cg00142072,cg01693350,cg02838895,cg04456238,cg04594986,cg05222924,cg06516124,cg07211140,cg07716052,cg08787968,cg09234616,cg09476997,cg11029358,cg12006284,cg12781568,cg12982322,cg13301003,cg13529291,cg13540960,cg13754720,cg14294215,cg15446391,cg15518358,cg16463460,cg17486860,cg21769619,cg22533573,cg22897141,cg24106790,cg25782229,cg26848718,cg27246129,cg27642691	COL18A1,DLL1,MEN1,NDRG2,NTRK1,PTCH1,TSC2,WNT11,WT1
GO:0007169	transmembrane receptor protein tyrosine kinase signaling pathway	8.628929e-3	2.662600e+0	18	9	cg00300879,cg02520639,cg04206219,cg07020773,cg08670906,cg08753172,cg09113474,cg09476997,cg09890400,cg14240353,cg14354168,cg15622158,cg16447311,cg17042037,cg19915582,cg21010202,cg26412358,cg27642691	CNKSR1,FOXC1,IGF1,INSRR,MYO1C,NRTN,NTRK1,PAG1,TSC2
GO:2000027	regulation of organ morphogenesis	2.937085e-21	8.616995e+0	38	8	cg00142072,cg00705992,cg01693350,cg02838895,cg04206219,cg04456238,cg04679902,cg05222924,cg06377543,cg06516124,cg07211140,cg07716052,cg08670906,cg08787968,cg09113474,cg09234616,cg12006284,cg12781568,cg12982322,cg13301003,cg13529291,cg13540960,cg14294215,cg14354168,cg15446391,cg15518358,cg16447311,cg16463460,cg17024258,cg17486860,cg21010202,cg21769619,cg22533573,cg24106790,cg24179445,cg24345184,cg2…	FOXC1,HOXA11,PAX2,PSMA8,TBX1,VANGL2,WNT11,WT1
GO:0048514	blood vessel morphogenesis	1.398056e-18	6.676042e+0	40	8	cg00084338,cg00142072,cg01693350,cg02838895,cg04206219,cg04456238,cg04679902,cg05222924,cg06516124,cg07211140,cg07623518,cg07716052,cg08670906,cg08787968,cg09113474,cg09234616,cg11029358,cg12006284,cg12781568,cg12982322,cg13065228,cg13301003,cg13529291,cg13540960,cg14294215,cg14354168,cg15446391,cg15518358,cg16447311,cg16463460,cg17486860,cg17518825,cg21010202,cg21769619,cg22533573,cg24106790,cg2…	COL18A1,DLL1,EPAS1,FOXC1,FOXH1,TBX1,WNT11,WT1
GO:0048608	reproductive structure development	5.125631e-15	5.679825e+0	37	8	cg00142072,cg00705992,cg01693350,cg02838895,cg04206219,cg04456238,cg05222924,cg06516124,cg07211140,cg07623518,cg07716052,cg08670906,cg08787968,cg09113474,cg09234616,cg10773014,cg12006284,cg12781568,cg12982322,cg13301003,cg13540960,cg13754720,cg14354168,cg15446391,cg15518358,cg16447311,cg16463460,cg17486860,cg17518825,cg21010202,cg21769619,cg22533573,cg22897141,cg24106790,cg25782229,cg26848718,cg2…	EPAS1,FOXC1,HOXA11,MEN1,NEUROG1,NTRK1,PTCH1,WT1
GO:0061458	reproductive system development	6.263737e-15	5.642148e+0	37	8	cg00142072,cg00705992,cg01693350,cg02838895,cg04206219,cg04456238,cg05222924,cg06516124,cg07211140,cg07623518,cg07716052,cg08670906,cg08787968,cg09113474,cg09234616,cg10773014,cg12006284,cg12781568,cg12982322,cg13301003,cg13540960,cg13754720,cg14354168,cg15446391,cg15518358,cg16447311,cg16463460,cg17486860,cg17518825,cg21010202,cg21769619,cg22533573,cg22897141,cg24106790,cg25782229,cg26848718,cg2…	EPAS1,FOXC1,HOXA11,MEN1,NEUROG1,NTRK1,PTCH1,WT1
GO:0044703	multi-organism reproductive process	1.065470e-10	3.712191e+0	41	8	cg00142072,cg00705992,cg01693350,cg02838895,cg03618211,cg04206219,cg04456238,cg05113927,cg05222924,cg06516124,cg07211140,cg07716052,cg08670906,cg08787968,cg09113474,cg09234616,cg10947760,cg11287187,cg12006284,cg12781568,cg12982322,cg13301003,cg13440652,cg13540960,cg14354168,cg15070513,cg15446391,cg15518358,cg16447311,cg16463460,cg16726039,cg17486860,cg19358373,cg21010202,cg21769619,cg22149555,cg2…	FOXC1,GOLGA3,HOXA11,MEN1,PPP1R1B,SLC9B1,UCN,WT1
GO:0000122	negative regulation of transcription from RNA polymerase II promoter	3.547770e-7	2.952707e+0	38	8	cg00142072,cg01693350,cg02838895,cg03862854,cg04206219,cg04456238,cg05222924,cg06516124,cg07211140,cg07716052,cg08670906,cg08787968,cg09113474,cg09234616,cg10428478,cg12006284,cg12781568,cg12982322,cg13065228,cg13301003,cg13540960,cg13754720,cg14354168,cg15446391,cg15518358,cg16447311,cg16463460,cg16705546,cg17486860,cg21010202,cg21189356,cg21769619,cg22533573,cg22897141,cg23458168,cg24106790,cg2…	FOXA2,FOXC1,FOXH1,IRF8,MEN1,PTCH1,WT1,ZNF536
GO:1901701	cellular response to oxygen-containing compound	3.322332e-6	2.901904e+0	34	8	cg00142072,cg01693350,cg02838895,cg04456238,cg04679902,cg05222924,cg06516124,cg07020773,cg07211140,cg07716052,cg08787968,cg09234616,cg12006284,cg12781568,cg12982322,cg13301003,cg13529291,cg13540960,cg13754720,cg14240353,cg14294215,cg15446391,cg15518358,cg16463460,cg16705546,cg17486860,cg21769619,cg22533573,cg22897141,cg24106790,cg24179445,cg24345184,cg25782229,cg26848718	IGF1,IRF8,MEN1,PAX2,PTCH1,TBX1,WNT11,WT1
GO:0014070	response to organic cyclic compound	2.467895e-5	2.752311e+0	32	8	cg00142072,cg01693350,cg02838895,cg04456238,cg05113927,cg05222924,cg06516124,cg07211140,cg07716052,cg08632909,cg08787968,cg09234616,cg12006284,cg12781568,cg12982322,cg13229857,cg13301003,cg13540960,cg13754720,cg15070513,cg15446391,cg15518358,cg16463460,cg17486860,cg19440264,cg19679397,cg21769619,cg22533573,cg24106790,cg25782229,cg26848718,cg27642691	CHRNB1,FADD,NR5A2,NTRK1,PPP1R1B,PTCH1,UCN,WT1
GO:0007264	small GTPase mediated signal transduction	1.243730e-3	3.830680e+0	14	8	cg00300879,cg01862363,cg02481697,cg05236720,cg07020773,cg09890400,cg14240353,cg14971320,cg15622158,cg16060369,cg16708880,cg17024258,cg21801165,cg26412358	ARL11,CDC42EP3,CNKSR1,IGF1,NTN1,RASGEF1A,RND1,VANGL2
GO:0072009	nephron epithelium development	1.797367e-30	1.693381e+1	37	7	cg00084338,cg00142072,cg00705992,cg01693350,cg02838895,cg04206219,cg04456238,cg05222924,cg06516124,cg07211140,cg07716052,cg08670906,cg08787968,cg09113474,cg09234616,cg12006284,cg12781568,cg12982322,cg13301003,cg13529291,cg13540960,cg13754720,cg14294215,cg14354168,cg15446391,cg15518358,cg16447311,cg16463460,cg17486860,cg21010202,cg21769619,cg22533573,cg24106790,cg24179445,cg25782229,cg26848718,cg2…	DLL1,FOXC1,HOXA11,PAX2,PTCH1,WNT11,WT1
GO:0072073	kidney epithelium development	1.554318e-27	1.385453e+1	37	7	cg00084338,cg00142072,cg00705992,cg01693350,cg02838895,cg04206219,cg04456238,cg05222924,cg06516124,cg07211140,cg07716052,cg08670906,cg08787968,cg09113474,cg09234616,cg12006284,cg12781568,cg12982322,cg13301003,cg13529291,cg13540960,cg13754720,cg14294215,cg14354168,cg15446391,cg15518358,cg16447311,cg16463460,cg17486860,cg21010202,cg21769619,cg22533573,cg24106790,cg24179445,cg25782229,cg26848718,cg2…	DLL1,FOXC1,HOXA11,PAX2,PTCH1,WNT11,WT1
GO:0060485	mesenchyme development	2.906657e-23	1.032747e+1	37	7	cg00142072,cg01693350,cg02838895,cg04206219,cg04456238,cg04679902,cg05222924,cg06516124,cg07211140,cg07716052,cg08670906,cg08787968,cg09113474,cg09234616,cg12006284,cg12781568,cg12982322,cg13065228,cg13301003,cg13529291,cg13540960,cg14294215,cg14354168,cg15446391,cg15518358,cg16447311,cg16463460,cg17486860,cg19915582,cg21010202,cg21769619,cg22533573,cg24106790,cg24179445,cg24345184,cg25782229,cg2…	FOXC1,FOXH1,NRTN,PAX2,TBX1,WNT11,WT1
GO:0007517	muscle organ development	1.097624e-20	8.282173e+0	38	7	cg00084338,cg00142072,cg01693350,cg02838895,cg04206219,cg04456238,cg04679902,cg05222924,cg06516124,cg07020773,cg07211140,cg07716052,cg08670906,cg08787968,cg09113474,cg09234616,cg12006284,cg12781568,cg12982322,cg13065228,cg13301003,cg13540960,cg14240353,cg14354168,cg15446391,cg15518358,cg16447311,cg16463460,cg17024258,cg17486860,cg21010202,cg21769619,cg22533573,cg24106790,cg24345184,cg25782229,cg2…	DLL1,FOXC1,FOXH1,IGF1,TBX1,VANGL2,WT1
GO:0010243	response to organonitrogen compound	1.966271e-6	3.097514e+0	32	7	cg00142072,cg01693350,cg02838895,cg04456238,cg05222924,cg06516124,cg07020773,cg07211140,cg07716052,cg08632909,cg08787968,cg09234616,cg12006284,cg12781568,cg12982322,cg13301003,cg13540960,cg14240353,cg15070513,cg15446391,cg15518358,cg16463460,cg17486860,cg19440264,cg19679397,cg21769619,cg22533573,cg22897141,cg24106790,cg25782229,cg26848718,cg27642691	CHRNB1,FADD,IGF1,MEN1,NTRK1,PPP1R1B,WT1
GO:0006366	transcription from RNA polymerase II promoter	3.347111e-6	2.793895e+0	36	7	cg00142072,cg01693350,cg02838895,cg04206219,cg04456238,cg05222924,cg06516124,cg07211140,cg07623518,cg07716052,cg08670906,cg08787968,cg09113474,cg09234616,cg12006284,cg12781568,cg12982322,cg13065228,cg13229857,cg13301003,cg13540960,cg14185541,cg14354168,cg15446391,cg15518358,cg16447311,cg16463460,cg17486860,cg17518825,cg21010202,cg21769619,cg22533573,cg24106790,cg24179445,cg25782229,cg26848718	EPAS1,FOXC1,FOXH1,NR5A2,PAX2,SOX21,WT1
GO:1901698	response to nitrogen compound	2.296043e-5	2.764690e+0	32	7	cg00142072,cg01693350,cg02838895,cg04456238,cg05222924,cg06516124,cg07020773,cg07211140,cg07716052,cg08632909,cg08787968,cg09234616,cg12006284,cg12781568,cg12982322,cg13301003,cg13540960,cg14240353,cg15070513,cg15446391,cg15518358,cg16463460,cg17486860,cg19440264,cg19679397,cg21769619,cg22533573,cg22897141,cg24106790,cg25782229,cg26848718,cg27642691	CHRNB1,FADD,IGF1,MEN1,NTRK1,PPP1R1B,WT1
GO:0003007	heart morphogenesis	1.029772e-3	3.682517e+0	15	7	cg00084338,cg04206219,cg04679902,cg08670906,cg09113474,cg13065228,cg13529291,cg13754720,cg14294215,cg14354168,cg16447311,cg17024258,cg21010202,cg24345184,cg27246129	DLL1,FOXC1,FOXH1,PTCH1,TBX1,VANGL2,WNT11
GO:0001657	ureteric bud development	1.689147e-29	1.775709e+1	35	6	cg00142072,cg00705992,cg01693350,cg02838895,cg04206219,cg04456238,cg05222924,cg06516124,cg07211140,cg07716052,cg08670906,cg08787968,cg09113474,cg09234616,cg12006284,cg12781568,cg12982322,cg13301003,cg13529291,cg13540960,cg13754720,cg14294215,cg14354168,cg15446391,cg15518358,cg16447311,cg16463460,cg17486860,cg21010202,cg21769619,cg22533573,cg24106790,cg24179445,cg25782229,cg26848718	FOXC1,HOXA11,PAX2,PTCH1,WNT11,WT1
GO:0072164	mesonephric tubule development	1.762904e-29	1.772502e+1	35	6	cg00142072,cg00705992,cg01693350,cg02838895,cg04206219,cg04456238,cg05222924,cg06516124,cg07211140,cg07716052,cg08670906,cg08787968,cg09113474,cg09234616,cg12006284,cg12781568,cg12982322,cg13301003,cg13529291,cg13540960,cg13754720,cg14294215,cg14354168,cg15446391,cg15518358,cg16447311,cg16463460,cg17486860,cg21010202,cg21769619,cg22533573,cg24106790,cg24179445,cg25782229,cg26848718	FOXC1,HOXA11,PAX2,PTCH1,WNT11,WT1
GO:0001823	mesonephros development	5.536410e-29	1.711915e+1	35	6	cg00142072,cg00705992,cg01693350,cg02838895,cg04206219,cg04456238,cg05222924,cg06516124,cg07211140,cg07716052,cg08670906,cg08787968,cg09113474,cg09234616,cg12006284,cg12781568,cg12982322,cg13301003,cg13529291,cg13540960,cg13754720,cg14294215,cg14354168,cg15446391,cg15518358,cg16447311,cg16463460,cg17486860,cg21010202,cg21769619,cg22533573,cg24106790,cg24179445,cg25782229,cg26848718	FOXC1,HOXA11,PAX2,PTCH1,WNT11,WT1
GO:0072080	nephron tubule development	4.569634e-25	1.639192e+1	31	6	cg00084338,cg00142072,cg00705992,cg01693350,cg02838895,cg04456238,cg05222924,cg06516124,cg07211140,cg07716052,cg08787968,cg09234616,cg12006284,cg12781568,cg12982322,cg13301003,cg13529291,cg13540960,cg13754720,cg14294215,cg15446391,cg15518358,cg16463460,cg17486860,cg21769619,cg22533573,cg24106790,cg24179445,cg25782229,cg26848718,cg27246129	DLL1,HOXA11,PAX2,PTCH1,WNT11,WT1
GO:0061326	renal tubule development	8.776336e-25	1.601746e+1	31	6	cg00084338,cg00142072,cg00705992,cg01693350,cg02838895,cg04456238,cg05222924,cg06516124,cg07211140,cg07716052,cg08787968,cg09234616,cg12006284,cg12781568,cg12982322,cg13301003,cg13529291,cg13540960,cg13754720,cg14294215,cg15446391,cg15518358,cg16463460,cg17486860,cg21769619,cg22533573,cg24106790,cg24179445,cg25782229,cg26848718,cg27246129	DLL1,HOXA11,PAX2,PTCH1,WNT11,WT1
GO:0060993	kidney morphogenesis	4.590988e-24	1.614316e+1	30	6	cg00142072,cg00705992,cg01693350,cg02838895,cg04456238,cg05222924,cg06516124,cg07211140,cg07716052,cg08787968,cg09234616,cg12006284,cg12781568,cg12982322,cg13301003,cg13529291,cg13540960,cg13754720,cg14294215,cg15446391,cg15518358,cg16463460,cg17024258,cg17486860,cg21769619,cg22533573,cg24106790,cg24179445,cg25782229,cg26848718	HOXA11,PAX2,PTCH1,VANGL2,WNT11,WT1
GO:0045927	positive regulation of growth	4.020974e-22	1.044268e+1	35	6	cg00084338,cg00142072,cg01693350,cg01862363,cg02481697,cg02838895,cg04456238,cg05113927,cg05222924,cg05749985,cg06516124,cg07020773,cg07211140,cg07716052,cg08787968,cg09234616,cg12006284,cg12781568,cg12982322,cg13301003,cg13540960,cg14240353,cg14552982,cg14614094,cg15446391,cg15518358,cg16463460,cg17486860,cg20046611,cg21769619,cg22533573,cg24106790,cg25782229,cg26848718,cg27246129	DLL1,EXOSC2,IGF1,NTN1,UCN,WT1
GO:0035270	endocrine system development	1.939798e-21	1.153565e+1	32	6	cg00084338,cg00142072,cg01693350,cg02838895,cg03862854,cg04456238,cg04679902,cg05222924,cg06516124,cg07211140,cg07716052,cg08787968,cg09234616,cg12006284,cg12781568,cg12982322,cg13301003,cg13529291,cg13540960,cg14294215,cg15446391,cg15518358,cg16463460,cg17486860,cg21769619,cg22533573,cg22897141,cg24106790,cg24345184,cg25782229,cg26848718,cg27246129	DLL1,FOXA2,MEN1,TBX1,WNT11,WT1
GO:0048638	regulation of developmental growth	3.028633e-21	8.962722e+0	37	6	cg00084338,cg00142072,cg01693350,cg01862363,cg02481697,cg02838895,cg04206219,cg04456238,cg05222924,cg06516124,cg07020773,cg07211140,cg07716052,cg08670906,cg08787968,cg09113474,cg09234616,cg12006284,cg12781568,cg12982322,cg13301003,cg13540960,cg13754720,cg14240353,cg14354168,cg15446391,cg15518358,cg16447311,cg16463460,cg17486860,cg21010202,cg21769619,cg22533573,cg24106790,cg25782229,cg26848718,cg2…	DLL1,FOXC1,IGF1,NTN1,PTCH1,WT1
GO:0001558	regulation of cell growth	1.213453e-15	6.372448e+0	35	6	cg00142072,cg01693350,cg01862363,cg02481697,cg02838895,cg04456238,cg05113927,cg05222924,cg05749985,cg06516124,cg07020773,cg07211140,cg07716052,cg08787968,cg09234616,cg12006284,cg12781568,cg12982322,cg13301003,cg13529291,cg13540960,cg14240353,cg14294215,cg14552982,cg14614094,cg15446391,cg15518358,cg16463460,cg17486860,cg20046611,cg21769619,cg22533573,cg24106790,cg25782229,cg26848718	EXOSC2,IGF1,NTN1,UCN,WNT11,WT1
GO:0019953	sexual reproduction	6.613199e-12	4.254029e+0	39	6	cg00142072,cg00705992,cg01693350,cg02838895,cg03618211,cg04206219,cg04456238,cg05222924,cg06516124,cg07211140,cg07716052,cg08670906,cg08787968,cg09113474,cg09234616,cg10947760,cg11287187,cg12006284,cg12781568,cg12982322,cg13301003,cg13440652,cg13540960,cg14354168,cg15070513,cg15446391,cg15518358,cg16447311,cg16463460,cg16726039,cg17486860,cg19358373,cg21010202,cg21769619,cg22149555,cg22533573,cg2…	FOXC1,GOLGA3,HOXA11,PPP1R1B,SLC9B1,WT1
GO:0048609	multicellular organismal reproductive process	1.579775e-11	4.133147e+0	39	6	cg00142072,cg00705992,cg01693350,cg02838895,cg04206219,cg04456238,cg05222924,cg06516124,cg07211140,cg07716052,cg08670906,cg08787968,cg09113474,cg09234616,cg10947760,cg11287187,cg12006284,cg12781568,cg12982322,cg13301003,cg13440652,cg13540960,cg14354168,cg15070513,cg15446391,cg15518358,cg16447311,cg16463460,cg16726039,cg17486860,cg19358373,cg21010202,cg21769619,cg22149555,cg22533573,cg22897141,cg2…	FOXC1,GOLGA3,HOXA11,MEN1,PPP1R1B,WT1
GO:0032504	multicellular organism reproduction	2.100462e-11	4.093855e+0	39	6	cg00142072,cg00705992,cg01693350,cg02838895,cg04206219,cg04456238,cg05222924,cg06516124,cg07211140,cg07716052,cg08670906,cg08787968,cg09113474,cg09234616,cg10947760,cg11287187,cg12006284,cg12781568,cg12982322,cg13301003,cg13440652,cg13540960,cg14354168,cg15070513,cg15446391,cg15518358,cg16447311,cg16463460,cg16726039,cg17486860,cg19358373,cg21010202,cg21769619,cg22149555,cg22533573,cg22897141,cg2…	FOXC1,GOLGA3,HOXA11,MEN1,PPP1R1B,WT1
GO:0007498	mesoderm development	6.300846e-5	5.530927e+0	13	6	cg00705992,cg04206219,cg04679902,cg08670906,cg09113474,cg13065228,cg13529291,cg14294215,cg14354168,cg16447311,cg21010202,cg24179445,cg24345184	FOXC1,FOXH1,HOXA11,PAX2,TBX1,WNT11
GO:0007369	gastrulation	9.250750e-4	4.552931e+0	12	6	cg00705992,cg03862854,cg04206219,cg08670906,cg09113474,cg13529291,cg14294215,cg14354168,cg16447311,cg17024258,cg21010202,cg24179445	FOXA2,FOXC1,HOXA11,PAX2,VANGL2,WNT11
GO:0048863	stem cell differentiation	1.468480e-3	4.325869e+0	12	6	cg04206219,cg04679902,cg08670906,cg09113474,cg14185541,cg14354168,cg16447311,cg19915582,cg21010202,cg24179445,cg24211157,cg24345184	C17orf96,FOXC1,NRTN,PAX2,SOX21,TBX1
GO:0048589	developmental growth	3.962770e-2	2.634492e+0	14	6	cg00084338,cg00705992,cg04206219,cg07020773,cg08670906,cg09113474,cg13529291,cg14240353,cg14294215,cg14354168,cg16447311,cg17024258,cg21010202,cg27246129	DLL1,FOXC1,HOXA11,IGF1,VANGL2,WNT11
GO:0060675	ureteric bud morphogenesis	4.870435e-26	2.046642e+1	29	5	cg00142072,cg00705992,cg01693350,cg02838895,cg04456238,cg05222924,cg06516124,cg07211140,cg07716052,cg08787968,cg09234616,cg12006284,cg12781568,cg12982322,cg13301003,cg13529291,cg13540960,cg13754720,cg14294215,cg15446391,cg15518358,cg16463460,cg17486860,cg21769619,cg22533573,cg24106790,cg24179445,cg25782229,cg26848718	HOXA11,PAX2,PTCH1,WNT11,WT1
GO:0072171	mesonephric tubule morphogenesis	9.215867e-26	1.999350e+1	29	5	cg00142072,cg00705992,cg01693350,cg02838895,cg04456238,cg05222924,cg06516124,cg07211140,cg07716052,cg08787968,cg09234616,cg12006284,cg12781568,cg12982322,cg13301003,cg13529291,cg13540960,cg13754720,cg14294215,cg15446391,cg15518358,cg16463460,cg17486860,cg21769619,cg22533573,cg24106790,cg24179445,cg25782229,cg26848718	HOXA11,PAX2,PTCH1,WNT11,WT1
GO:0072078	nephron tubule morphogenesis	2.948796e-24	1.760467e+1	29	5	cg00142072,cg00705992,cg01693350,cg02838895,cg04456238,cg05222924,cg06516124,cg07211140,cg07716052,cg08787968,cg09234616,cg12006284,cg12781568,cg12982322,cg13301003,cg13529291,cg13540960,cg13754720,cg14294215,cg15446391,cg15518358,cg16463460,cg17486860,cg21769619,cg22533573,cg24106790,cg24179445,cg25782229,cg26848718	HOXA11,PAX2,PTCH1,WNT11,WT1
GO:0061333	renal tubule morphogenesis	5.295947e-24	1.719525e+1	29	5	cg00142072,cg00705992,cg01693350,cg02838895,cg04456238,cg05222924,cg06516124,cg07211140,cg07716052,cg08787968,cg09234616,cg12006284,cg12781568,cg12982322,cg13301003,cg13529291,cg13540960,cg13754720,cg14294215,cg15446391,cg15518358,cg16463460,cg17486860,cg21769619,cg22533573,cg24106790,cg24179445,cg25782229,cg26848718	HOXA11,PAX2,PTCH1,WNT11,WT1
GO:0072088	nephron epithelium morphogenesis	5.479833e-24	1.716622e+1	29	5	cg00142072,cg00705992,cg01693350,cg02838895,cg04456238,cg05222924,cg06516124,cg07211140,cg07716052,cg08787968,cg09234616,cg12006284,cg12781568,cg12982322,cg13301003,cg13529291,cg13540960,cg13754720,cg14294215,cg15446391,cg15518358,cg16463460,cg17486860,cg21769619,cg22533573,cg24106790,cg24179445,cg25782229,cg26848718	HOXA11,PAX2,PTCH1,WNT11,WT1
GO:0072028	nephron morphogenesis	6.010143e-24	1.710125e+1	29	5	cg00142072,cg00705992,cg01693350,cg02838895,cg04456238,cg05222924,cg06516124,cg07211140,cg07716052,cg08787968,cg09234616,cg12006284,cg12781568,cg12982322,cg13301003,cg13529291,cg13540960,cg13754720,cg14294215,cg15446391,cg15518358,cg16463460,cg17486860,cg21769619,cg22533573,cg24106790,cg24179445,cg25782229,cg26848718	HOXA11,PAX2,PTCH1,WNT11,WT1
GO:0009798	axis specification	5.782653e-23	1.573183e+1	29	5	cg00084338,cg00142072,cg01693350,cg02838895,cg03862854,cg04456238,cg05222924,cg06516124,cg07211140,cg07716052,cg08787968,cg09234616,cg10773014,cg12006284,cg12781568,cg12982322,cg13301003,cg13540960,cg13754720,cg15446391,cg15518358,cg16463460,cg17486860,cg21769619,cg22533573,cg24106790,cg25782229,cg26848718,cg27246129	DLL1,FOXA2,NEUROG1,PTCH1,WT1
GO:0030198	extracellular matrix organization	1.443007e-17	8.059211e+0	33	5	cg00142072,cg01325331,cg01693350,cg02838895,cg04206219,cg04456238,cg05222924,cg06516124,cg07211140,cg07716052,cg08670906,cg08787968,cg09113474,cg09234616,cg11029358,cg12006284,cg12781568,cg12982322,cg13301003,cg13540960,cg14354168,cg15446391,cg15518358,cg16447311,cg16463460,cg17486860,cg21010202,cg21769619,cg22533573,cg22590761,cg24106790,cg25782229,cg26848718	COL18A1,FOXC1,LOXL1,VCAN,WT1
GO:0043062	extracellular structure organization	1.552550e-17	8.036816e+0	33	5	cg00142072,cg01325331,cg01693350,cg02838895,cg04206219,cg04456238,cg05222924,cg06516124,cg07211140,cg07716052,cg08670906,cg08787968,cg09113474,cg09234616,cg11029358,cg12006284,cg12781568,cg12982322,cg13301003,cg13540960,cg14354168,cg15446391,cg15518358,cg16447311,cg16463460,cg17486860,cg21010202,cg21769619,cg22533573,cg22590761,cg24106790,cg25782229,cg26848718	COL18A1,FOXC1,LOXL1,VCAN,WT1
GO:0007548	sex differentiation	1.670102e-17	8.014546e+0	33	5	cg00142072,cg00705992,cg01693350,cg02838895,cg04206219,cg04456238,cg05222924,cg06516124,cg07211140,cg07716052,cg08670906,cg08787968,cg09113474,cg09234616,cg10773014,cg12006284,cg12781568,cg12982322,cg13301003,cg13540960,cg14354168,cg15446391,cg15518358,cg16447311,cg16463460,cg17486860,cg21010202,cg21769619,cg22533573,cg24106790,cg25782229,cg26848718,cg27642691	FOXC1,HOXA11,NEUROG1,NTRK1,WT1
GO:0048754	branching morphogenesis of an epithelial tube	4.408061e-17	9.920281e+0	28	5	cg00142072,cg00705992,cg01693350,cg02838895,cg04456238,cg05222924,cg06516124,cg07211140,cg07716052,cg08787968,cg09234616,cg12006284,cg12781568,cg12982322,cg13301003,cg13540960,cg13754720,cg15446391,cg15518358,cg16463460,cg17024258,cg17486860,cg21769619,cg22533573,cg24106790,cg24179445,cg25782229,cg26848718	HOXA11,PAX2,PTCH1,VANGL2,WT1
GO:0045926	negative regulation of growth	5.428147e-17	8.834330e+0	30	5	cg00142072,cg01693350,cg01862363,cg02481697,cg02838895,cg04456238,cg05222924,cg06516124,cg07211140,cg07716052,cg08787968,cg09234616,cg12006284,cg12781568,cg12982322,cg13301003,cg13529291,cg13540960,cg13754720,cg14294215,cg15446391,cg15518358,cg16463460,cg16705546,cg17486860,cg21769619,cg22533573,cg24106790,cg25782229,cg26848718	IRF8,NTN1,PTCH1,WNT11,WT1
GO:0042692	muscle cell differentiation	3.268366e-16	7.866700e+0	31	5	cg00142072,cg01693350,cg02838895,cg04456238,cg04679902,cg05222924,cg06516124,cg07020773,cg07211140,cg07623518,cg07716052,cg08787968,cg09234616,cg12006284,cg12781568,cg12982322,cg13301003,cg13540960,cg14240353,cg15446391,cg15518358,cg16463460,cg17486860,cg17518825,cg19440264,cg21769619,cg22533573,cg24106790,cg24345184,cg25782229,cg26848718	CHRNB1,EPAS1,IGF1,TBX1,WT1
GO:0043010	camera-type eye development	6.587234e-16	6.760001e+0	34	5	cg00084338,cg00142072,cg01693350,cg02838895,cg04206219,cg04456238,cg05222924,cg06355129,cg06516124,cg07211140,cg07716052,cg08670906,cg08787968,cg09113474,cg09234616,cg12006284,cg12781568,cg12982322,cg13301003,cg13540960,cg14354168,cg15446391,cg15518358,cg16447311,cg16463460,cg17486860,cg21010202,cg21769619,cg22533573,cg24106790,cg24179445,cg25782229,cg26848718,cg27246129	DLL1,FOXC1,NES,PAX2,WT1
GO:0061138	morphogenesis of a branching epithelium	1.111687e-15	8.686830e+0	28	5	cg00142072,cg00705992,cg01693350,cg02838895,cg04456238,cg05222924,cg06516124,cg07211140,cg07716052,cg08787968,cg09234616,cg12006284,cg12781568,cg12982322,cg13301003,cg13540960,cg13754720,cg15446391,cg15518358,cg16463460,cg17024258,cg17486860,cg21769619,cg22533573,cg24106790,cg24179445,cg25782229,cg26848718	HOXA11,PAX2,PTCH1,VANGL2,WT1
GO:0001763	morphogenesis of a branching structure	3.140361e-15	8.327566e+0	28	5	cg00142072,cg00705992,cg01693350,cg02838895,cg04456238,cg05222924,cg06516124,cg07211140,cg07716052,cg08787968,cg09234616,cg12006284,cg12781568,cg12982322,cg13301003,cg13540960,cg13754720,cg15446391,cg15518358,cg16463460,cg17024258,cg17486860,cg21769619,cg22533573,cg24106790,cg24179445,cg25782229,cg26848718	HOXA11,PAX2,PTCH1,VANGL2,WT1
GO:0001654	eye development	1.700122e-14	6.031409e+0	34	5	cg00084338,cg00142072,cg01693350,cg02838895,cg04206219,cg04456238,cg05222924,cg06355129,cg06516124,cg07211140,cg07716052,cg08670906,cg08787968,cg09113474,cg09234616,cg12006284,cg12781568,cg12982322,cg13301003,cg13540960,cg14354168,cg15446391,cg15518358,cg16447311,cg16463460,cg17486860,cg21010202,cg21769619,cg22533573,cg24106790,cg24179445,cg25782229,cg26848718,cg27246129	DLL1,FOXC1,NES,PAX2,WT1
GO:0006396	RNA processing	8.045832e-6	2.903318e+0	32	5	cg00142072,cg01693350,cg02838895,cg04456238,cg05222924,cg05749985,cg06174706,cg06516124,cg07211140,cg07716052,cg08787968,cg09234616,cg12006284,cg12781568,cg12982322,cg13301003,cg13540960,cg14552982,cg14614094,cg15446391,cg15518358,cg16463460,cg17486860,cg17817445,cg20046611,cg21201401,cg21769619,cg22533573,cg22841667,cg24106790,cg25782229,cg26848718	ADAT3,EXOSC2,LIME1,RPL27A,WT1
GO:0060840	artery development	8.594936e-6	7.406528e+0	12	5	cg04206219,cg04679902,cg08670906,cg09113474,cg13065228,cg13529291,cg14294215,cg14354168,cg16447311,cg21010202,cg22590761,cg24345184	FOXC1,FOXH1,LOXL1,TBX1,WNT11
GO:0003206	cardiac chamber morphogenesis	1.730589e-4	5.470621e+0	12	5	cg04206219,cg04679902,cg08670906,cg09113474,cg13065228,cg13529291,cg14294215,cg14354168,cg16447311,cg17024258,cg21010202,cg24345184	FOXC1,FOXH1,TBX1,VANGL2,WNT11
GO:0048762	mesenchymal cell differentiation	8.294691e-4	4.615368e+0	12	5	cg04206219,cg04679902,cg08670906,cg09113474,cg13529291,cg14294215,cg14354168,cg16447311,cg19915582,cg21010202,cg24179445,cg24345184	FOXC1,NRTN,PAX2,TBX1,WNT11
GO:0003205	cardiac chamber development	9.799722e-4	4.522341e+0	12	5	cg04206219,cg04679902,cg08670906,cg09113474,cg13065228,cg13529291,cg14294215,cg14354168,cg16447311,cg17024258,cg21010202,cg24345184	FOXC1,FOXH1,TBX1,VANGL2,WNT11
GO:0007265	Ras protein signal transduction	4.976121e-3	4.425064e+0	10	5	cg00300879,cg01862363,cg02481697,cg05236720,cg07020773,cg09890400,cg14240353,cg15622158,cg17024258,cg26412358	CDC42EP3,CNKSR1,IGF1,NTN1,VANGL2
GO:1901136	carbohydrate derivative catabolic process	1.271032e-2	4.288387e+0	9	5	cg01325331,cg01566472,cg07515382,cg16026943,cg20647118,cg22284043,cg23874746,cg26465666,cg26960333	GPC5,NEIL1,NEU4,PDE1A,VCAN
GO:0001503	ossification	2.585164e-2	3.069615e+0	12	5	cg01325331,cg04206219,cg07020773,cg08670906,cg09113474,cg13529291,cg14240353,cg14294215,cg14354168,cg16447311,cg21010202,cg22897141	FOXC1,IGF1,MEN1,VCAN,WNT11
GO:0035282	segmentation	9.494060e-30	2.059456e+1	33	4	cg00084338,cg00142072,cg01693350,cg02838895,cg04206219,cg04456238,cg05222924,cg06516124,cg07211140,cg07716052,cg08670906,cg08787968,cg09113474,cg09234616,cg10773014,cg12006284,cg12781568,cg12982322,cg13301003,cg13540960,cg14354168,cg15446391,cg15518358,cg16447311,cg16463460,cg17486860,cg21010202,cg21769619,cg22533573,cg24106790,cg25782229,cg26848718,cg27246129	DLL1,FOXC1,NEUROG1,WT1
GO:0009880	embryonic pattern specification	3.810481e-25	2.051435e+1	28	4	cg00084338,cg00142072,cg01693350,cg02838895,cg04456238,cg05222924,cg06516124,cg07211140,cg07716052,cg08787968,cg09234616,cg10773014,cg12006284,cg12781568,cg12982322,cg13301003,cg13540960,cg13754720,cg15446391,cg15518358,cg16463460,cg17486860,cg21769619,cg22533573,cg24106790,cg25782229,cg26848718,cg27246129	DLL1,NEUROG1,PTCH1,WT1
GO:0001658	branching involved in ureteric bud morphogenesis	6.651864e-25	2.178491e+1	27	4	cg00142072,cg00705992,cg01693350,cg02838895,cg04456238,cg05222924,cg06516124,cg07211140,cg07716052,cg08787968,cg09234616,cg12006284,cg12781568,cg12982322,cg13301003,cg13540960,cg13754720,cg15446391,cg15518358,cg16463460,cg17486860,cg21769619,cg22533573,cg24106790,cg24179445,cg25782229,cg26848718	HOXA11,PAX2,PTCH1,WT1
GO:0048639	positive regulation of developmental growth	6.135636e-22	1.350966e+1	30	4	cg00084338,cg00142072,cg01693350,cg01862363,cg02481697,cg02838895,cg04456238,cg05222924,cg06516124,cg07020773,cg07211140,cg07716052,cg08787968,cg09234616,cg12006284,cg12781568,cg12982322,cg13301003,cg13540960,cg14240353,cg15446391,cg15518358,cg16463460,cg17486860,cg21769619,cg22533573,cg24106790,cg25782229,cg26848718,cg27246129	DLL1,IGF1,NTN1,WT1
GO:0001656	metanephros development	1.337690e-20	1.466389e+1	27	4	cg00142072,cg00705992,cg01693350,cg02838895,cg04456238,cg05222924,cg06516124,cg07211140,cg07716052,cg08787968,cg09234616,cg12006284,cg12781568,cg12982322,cg13301003,cg13540960,cg13754720,cg15446391,cg15518358,cg16463460,cg17486860,cg21769619,cg22533573,cg24106790,cg24179445,cg25782229,cg26848718	HOXA11,PAX2,PTCH1,WT1
GO:0008406	gonad development	3.602843e-20	1.042120e+1	32	4	cg00142072,cg00705992,cg01693350,cg02838895,cg04206219,cg04456238,cg05222924,cg06516124,cg07211140,cg07716052,cg08670906,cg08787968,cg09113474,cg09234616,cg12006284,cg12781568,cg12982322,cg13301003,cg13540960,cg14354168,cg15446391,cg15518358,cg16447311,cg16463460,cg17486860,cg21010202,cg21769619,cg22533573,cg24106790,cg25782229,cg26848718,cg27642691	FOXC1,HOXA11,NTRK1,WT1
GO:0045137	development of primary sexual characteristics	6.628304e-20	1.019625e+1	32	4	cg00142072,cg00705992,cg01693350,cg02838895,cg04206219,cg04456238,cg05222924,cg06516124,cg07211140,cg07716052,cg08670906,cg08787968,cg09113474,cg09234616,cg12006284,cg12781568,cg12982322,cg13301003,cg13540960,cg14354168,cg15446391,cg15518358,cg16447311,cg16463460,cg17486860,cg21010202,cg21769619,cg22533573,cg24106790,cg25782229,cg26848718,cg27642691	FOXC1,HOXA11,NTRK1,WT1
GO:0014706	striated muscle tissue development	3.585583e-16	7.184597e+0	33	4	cg00084338,cg00142072,cg01693350,cg02838895,cg04206219,cg04456238,cg05222924,cg06516124,cg07211140,cg07716052,cg08670906,cg08787968,cg09113474,cg09234616,cg12006284,cg12781568,cg12982322,cg13065228,cg13301003,cg13540960,cg14354168,cg15446391,cg15518358,cg16447311,cg16463460,cg17486860,cg21010202,cg21769619,cg22533573,cg24106790,cg25782229,cg26848718,cg27246129	DLL1,FOXC1,FOXH1,WT1
GO:0060541	respiratory system development	6.816671e-16	8.414396e+0	29	4	cg00142072,cg01693350,cg02838895,cg04456238,cg05222924,cg06516124,cg07211140,cg07623518,cg07716052,cg08787968,cg09234616,cg12006284,cg12781568,cg12982322,cg13301003,cg13529291,cg13540960,cg14294215,cg15446391,cg15518358,cg16463460,cg17024258,cg17486860,cg17518825,cg21769619,cg22533573,cg24106790,cg25782229,cg26848718	EPAS1,VANGL2,WNT11,WT1
GO:0060537	muscle tissue development	1.258017e-15	6.862819e+0	33	4	cg00084338,cg00142072,cg01693350,cg02838895,cg04206219,cg04456238,cg05222924,cg06516124,cg07211140,cg07716052,cg08670906,cg08787968,cg09113474,cg09234616,cg12006284,cg12781568,cg12982322,cg13065228,cg13301003,cg13540960,cg14354168,cg15446391,cg15518358,cg16447311,cg16463460,cg17486860,cg21010202,cg21769619,cg22533573,cg24106790,cg25782229,cg26848718,cg27246129	DLL1,FOXC1,FOXH1,WT1
GO:0007276	gamete generation	2.604288e-13	4.992802e+0	37	4	cg00142072,cg00705992,cg01693350,cg02838895,cg04206219,cg04456238,cg05222924,cg06516124,cg07211140,cg07716052,cg08670906,cg08787968,cg09113474,cg09234616,cg10947760,cg11287187,cg12006284,cg12781568,cg12982322,cg13301003,cg13440652,cg13540960,cg14354168,cg15446391,cg15518358,cg16447311,cg16463460,cg16726039,cg17486860,cg19358373,cg21010202,cg21769619,cg22149555,cg22533573,cg24106790,cg25782229,cg2…	FOXC1,GOLGA3,HOXA11,WT1
GO:0071417	cellular response to organonitrogen compound	1.429609e-8	4.329526e+0	28	4	cg00142072,cg01693350,cg02838895,cg04456238,cg05222924,cg06516124,cg07020773,cg07211140,cg07716052,cg08787968,cg09234616,cg12006284,cg12781568,cg12982322,cg13301003,cg13540960,cg14240353,cg15446391,cg15518358,cg16463460,cg17486860,cg21769619,cg22533573,cg22897141,cg24106790,cg25782229,cg26848718,cg27642691	IGF1,MEN1,NTRK1,WT1
GO:0071407	cellular response to organic cyclic compound	1.308216e-7	4.029605e+0	27	4	cg00142072,cg01693350,cg02838895,cg04456238,cg05222924,cg06516124,cg07211140,cg07716052,cg08787968,cg09234616,cg12006284,cg12781568,cg12982322,cg13229857,cg13301003,cg13540960,cg13754720,cg15446391,cg15518358,cg16463460,cg17486860,cg21769619,cg22533573,cg24106790,cg25782229,cg26848718,cg27642691	NR5A2,NTRK1,PTCH1,WT1
GO:1901699	cellular response to nitrogen compound	4.253720e-7	3.688190e+0	28	4	cg00142072,cg01693350,cg02838895,cg04456238,cg05222924,cg06516124,cg07020773,cg07211140,cg07716052,cg08787968,cg09234616,cg12006284,cg12781568,cg12982322,cg13301003,cg13540960,cg14240353,cg15446391,cg15518358,cg16463460,cg17486860,cg21769619,cg22533573,cg22897141,cg24106790,cg25782229,cg26848718,cg27642691	IGF1,MEN1,NTRK1,WT1
GO:0048844	artery morphogenesis	8.369295e-7	1.064550e+1	11	4	cg04206219,cg04679902,cg08670906,cg09113474,cg13065228,cg13529291,cg14294215,cg14354168,cg16447311,cg21010202,cg24345184	FOXC1,FOXH1,TBX1,WNT11
GO:0060415	muscle tissue morphogenesis	3.950006e-5	8.134006e+0	10	4	cg04206219,cg04679902,cg08670906,cg09113474,cg13065228,cg14354168,cg16447311,cg17024258,cg21010202,cg24345184	FOXC1,FOXH1,TBX1,VANGL2
GO:0001707	mesoderm formation	5.315261e-5	7.847245e+0	10	4	cg00705992,cg04206219,cg08670906,cg09113474,cg13529291,cg14294215,cg14354168,cg16447311,cg21010202,cg24179445	FOXC1,HOXA11,PAX2,WNT11
GO:0061053	somite development	5.348530e-5	6.898627e+0	11	4	cg00084338,cg04206219,cg08670906,cg09113474,cg13529291,cg13754720,cg14294215,cg14354168,cg16447311,cg21010202,cg27246129	DLL1,FOXC1,PTCH1,WNT11
GO:0048332	mesoderm morphogenesis	6.933119e-5	7.596439e+0	10	4	cg00705992,cg04206219,cg08670906,cg09113474,cg13529291,cg14294215,cg14354168,cg16447311,cg21010202,cg24179445	FOXC1,HOXA11,PAX2,WNT11
GO:0048644	muscle organ morphogenesis	7.069461e-5	7.575919e+0	10	4	cg04206219,cg04679902,cg08670906,cg09113474,cg13065228,cg14354168,cg16447311,cg17024258,cg21010202,cg24345184	FOXC1,FOXH1,TBX1,VANGL2
GO:0007266	Rho protein signal transduction	1.732729e-4	9.364291e+0	8	4	cg00300879,cg01862363,cg02481697,cg05236720,cg09890400,cg15622158,cg17024258,cg26412358	CDC42EP3,CNKSR1,NTN1,VANGL2
GO:0030203	glycosaminoglycan metabolic process	2.060875e-4	5.937386e+0	11	4	cg01325331,cg04206219,cg08670906,cg09113474,cg14354168,cg16447311,cg20077275,cg20647118,cg21010202,cg22284043,cg26960333	CHST4,FOXC1,GPC5,VCAN
GO:0035050	embryonic heart tube development	2.875767e-4	6.403208e+0	10	4	cg00084338,cg04206219,cg08670906,cg09113474,cg13065228,cg14354168,cg16447311,cg17024258,cg21010202,cg27246129	DLL1,FOXC1,FOXH1,VANGL2
GO:0006022	aminoglycan metabolic process	3.027074e-4	5.677339e+0	11	4	cg01325331,cg04206219,cg08670906,cg09113474,cg14354168,cg16447311,cg20077275,cg20647118,cg21010202,cg22284043,cg26960333	CHST4,FOXC1,GPC5,VCAN
GO:0009725	response to hormone	3.093837e-4	2.666538e+0	27	4	cg00142072,cg01693350,cg02838895,cg04456238,cg05113927,cg05222924,cg06516124,cg07211140,cg07716052,cg08787968,cg09234616,cg12006284,cg12781568,cg12982322,cg13229857,cg13301003,cg13540960,cg15446391,cg15518358,cg16463460,cg17486860,cg21769619,cg22533573,cg22897141,cg24106790,cg25782229,cg26848718	MEN1,NR5A2,UCN,WT1
GO:0001704	formation of primary germ layer	2.446399e-3	4.865727e+0	10	4	cg00705992,cg04206219,cg08670906,cg09113474,cg13529291,cg14294215,cg14354168,cg16447311,cg21010202,cg24179445	FOXC1,HOXA11,PAX2,WNT11
GO:0003231	cardiac ventricle development	2.721914e-3	4.800762e+0	10	4	cg04206219,cg08670906,cg09113474,cg13065228,cg13529291,cg14294215,cg14354168,cg16447311,cg17024258,cg21010202	FOXC1,FOXH1,VANGL2,WNT11
GO:0090103	cochlea morphogenesis	4.043860e-3	1.136388e+1	5	4	cg04679902,cg10773014,cg17024258,cg24179445,cg24345184	NEUROG1,PAX2,TBX1,VANGL2
GO:0030856	regulation of epithelial cell differentiation	4.557533e-3	4.477339e+0	10	4	cg00084338,cg04206219,cg08670906,cg09113474,cg13754720,cg14354168,cg16447311,cg21010202,cg24179445,cg27246129	DLL1,FOXC1,PAX2,PTCH1
GO:0030307	positive regulation of cell growth	1.132496e-2	4.367032e+0	9	4	cg01862363,cg02481697,cg05113927,cg05749985,cg07020773,cg14240353,cg14552982,cg14614094,cg20046611	EXOSC2,IGF1,NTN1,UCN
GO:0060348	bone development	1.445527e-2	3.825157e+0	10	4	cg00705992,cg04206219,cg07020773,cg08670906,cg09113474,cg10773014,cg14240353,cg14354168,cg16447311,cg21010202	FOXC1,HOXA11,IGF1,NEUROG1
GO:0090102	cochlea development	4.686495e-2	6.243556e+0	5	4	cg04679902,cg10773014,cg17024258,cg24179445,cg24345184	NEUROG1,PAX2,TBX1,VANGL2
GO:0032835	glomerulus development	1.265623e-35	3.776836e+1	31	3	cg00142072,cg01693350,cg02838895,cg04206219,cg04456238,cg05222924,cg06516124,cg07211140,cg07716052,cg08670906,cg08787968,cg09113474,cg09234616,cg12006284,cg12781568,cg12982322,cg13301003,cg13540960,cg14354168,cg15446391,cg15518358,cg16447311,cg16463460,cg17024258,cg17486860,cg21010202,cg21769619,cg22533573,cg24106790,cg25782229,cg26848718	FOXC1,VANGL2,WT1
GO:0000578	embryonic axis specification	2.698171e-31	4.309677e+1	26	3	cg00142072,cg01693350,cg02838895,cg04456238,cg05222924,cg06516124,cg07211140,cg07716052,cg08787968,cg09234616,cg10773014,cg12006284,cg12781568,cg12982322,cg13301003,cg13540960,cg13754720,cg15446391,cg15518358,cg16463460,cg17486860,cg21769619,cg22533573,cg24106790,cg25782229,cg26848718	NEUROG1,PTCH1,WT1
GO:0046620	regulation of organ growth	7.400480e-31	2.406096e+1	32	3	cg00142072,cg01693350,cg02838895,cg04206219,cg04456238,cg05222924,cg06516124,cg07020773,cg07211140,cg07716052,cg08670906,cg08787968,cg09113474,cg09234616,cg12006284,cg12781568,cg12982322,cg13301003,cg13540960,cg14240353,cg14354168,cg15446391,cg15518358,cg16447311,cg16463460,cg17486860,cg21010202,cg21769619,cg22533573,cg24106790,cg25782229,cg26848718	FOXC1,IGF1,WT1
GO:0061005	cell differentiation involved in kidney development	1.239138e-28	3.360357e+1	26	3	cg00142072,cg01693350,cg02838895,cg04456238,cg05222924,cg06516124,cg07211140,cg07716052,cg08787968,cg09234616,cg12006284,cg12781568,cg12982322,cg13301003,cg13540960,cg13754720,cg15446391,cg15518358,cg16463460,cg17486860,cg21769619,cg22533573,cg24106790,cg24179445,cg25782229,cg26848718	PAX2,PTCH1,WT1
GO:0009948	anterior/posterior axis specification	4.962368e-24	2.189782e+1	26	3	cg00142072,cg01693350,cg02838895,cg03862854,cg04456238,cg05222924,cg06516124,cg07211140,cg07716052,cg08787968,cg09234616,cg10773014,cg12006284,cg12781568,cg12982322,cg13301003,cg13540960,cg15446391,cg15518358,cg16463460,cg17486860,cg21769619,cg22533573,cg24106790,cg25782229,cg26848718	FOXA2,NEUROG1,WT1
GO:0048738	cardiac muscle tissue development	1.292047e-22	1.343368e+1	31	3	cg00142072,cg01693350,cg02838895,cg04206219,cg04456238,cg05222924,cg06516124,cg07211140,cg07716052,cg08670906,cg08787968,cg09113474,cg09234616,cg12006284,cg12781568,cg12982322,cg13065228,cg13301003,cg13540960,cg14354168,cg15446391,cg15518358,cg16447311,cg16463460,cg17486860,cg21010202,cg21769619,cg22533573,cg24106790,cg25782229,cg26848718	FOXC1,FOXH1,WT1
GO:0030308	negative regulation of cell growth	5.463590e-19	1.183735e+1	28	3	cg00142072,cg01693350,cg01862363,cg02481697,cg02838895,cg04456238,cg05222924,cg06516124,cg07211140,cg07716052,cg08787968,cg09234616,cg12006284,cg12781568,cg12982322,cg13301003,cg13529291,cg13540960,cg14294215,cg15446391,cg15518358,cg16463460,cg17486860,cg21769619,cg22533573,cg24106790,cg25782229,cg26848718	NTN1,WNT11,WT1
GO:0008584	male gonad development	9.015147e-19	1.325813e+1	26	3	cg00142072,cg00705992,cg01693350,cg02838895,cg04456238,cg05222924,cg06516124,cg07211140,cg07716052,cg08787968,cg09234616,cg12006284,cg12781568,cg12982322,cg13301003,cg13540960,cg15446391,cg15518358,cg16463460,cg17486860,cg21769619,cg22533573,cg24106790,cg25782229,cg26848718,cg27642691	HOXA11,NTRK1,WT1
GO:0046546	development of primary male sexual characteristics	1.045987e-18	1.316716e+1	26	3	cg00142072,cg00705992,cg01693350,cg02838895,cg04456238,cg05222924,cg06516124,cg07211140,cg07716052,cg08787968,cg09234616,cg12006284,cg12781568,cg12982322,cg13301003,cg13540960,cg15446391,cg15518358,cg16463460,cg17486860,cg21769619,cg22533573,cg24106790,cg25782229,cg26848718,cg27642691	HOXA11,NTRK1,WT1
GO:1901342	regulation of vasculature development	3.729002e-18	8.852571e+0	32	3	cg00084338,cg00142072,cg01693350,cg02838895,cg04206219,cg04456238,cg05222924,cg06516124,cg07211140,cg07716052,cg08670906,cg08787968,cg09113474,cg09234616,cg12006284,cg12781568,cg12982322,cg13301003,cg13540960,cg14354168,cg15446391,cg15518358,cg16447311,cg16463460,cg17486860,cg21010202,cg21769619,cg22533573,cg24106790,cg25782229,cg26848718,cg27246129	DLL1,FOXC1,WT1
GO:0051146	striated muscle cell differentiation	3.555786e-16	9.641500e+0	27	3	cg00142072,cg01693350,cg02838895,cg04456238,cg05222924,cg06516124,cg07020773,cg07211140,cg07716052,cg08787968,cg09234616,cg12006284,cg12781568,cg12982322,cg13301003,cg13540960,cg14240353,cg15446391,cg15518358,cg16463460,cg17486860,cg19440264,cg21769619,cg22533573,cg24106790,cg25782229,cg26848718	CHRNB1,IGF1,WT1
GO:0046661	male sex differentiation	7.673854e-16	9.899503e+0	26	3	cg00142072,cg00705992,cg01693350,cg02838895,cg04456238,cg05222924,cg06516124,cg07211140,cg07716052,cg08787968,cg09234616,cg12006284,cg12781568,cg12982322,cg13301003,cg13540960,cg15446391,cg15518358,cg16463460,cg17486860,cg21769619,cg22533573,cg24106790,cg25782229,cg26848718,cg27642691	HOXA11,NTRK1,WT1
GO:0032870	cellular response to hormone stimulus	1.784372e-6	3.649636e+0	26	3	cg00142072,cg01693350,cg02838895,cg04456238,cg05222924,cg06516124,cg07211140,cg07716052,cg08787968,cg09234616,cg12006284,cg12781568,cg12982322,cg13229857,cg13301003,cg13540960,cg15446391,cg15518358,cg16463460,cg17486860,cg21769619,cg22533573,cg22897141,cg24106790,cg25782229,cg26848718	MEN1,NR5A2,WT1
GO:0045604	regulation of epidermal cell differentiation	2.322188e-5	1.019445e+1	9	3	cg00084338,cg04206219,cg08670906,cg09113474,cg13754720,cg14354168,cg16447311,cg21010202,cg27246129	DLL1,FOXC1,PTCH1
GO:0045682	regulation of epidermis development	3.163824e-4	7.240805e+0	9	3	cg00084338,cg04206219,cg08670906,cg09113474,cg13754720,cg14354168,cg16447311,cg21010202,cg27246129	DLL1,FOXC1,PTCH1
GO:0030858	positive regulation of epithelial cell differentiation	5.940963e-4	7.785164e+0	8	3	cg04206219,cg08670906,cg09113474,cg13754720,cg14354168,cg16447311,cg21010202,cg24179445	FOXC1,PAX2,PTCH1
GO:0014032	neural crest cell development	6.867413e-4	6.515603e+0	9	3	cg04206219,cg04679902,cg08670906,cg09113474,cg14354168,cg16447311,cg19915582,cg21010202,cg24345184	FOXC1,NRTN,TBX1
GO:0048864	stem cell development	8.611899e-4	6.310362e+0	9	3	cg04206219,cg04679902,cg08670906,cg09113474,cg14354168,cg16447311,cg19915582,cg21010202,cg24345184	FOXC1,NRTN,TBX1
GO:0014031	mesenchymal cell development	1.031369e-3	6.147454e+0	9	3	cg04206219,cg04679902,cg08670906,cg09113474,cg14354168,cg16447311,cg19915582,cg21010202,cg24345184	FOXC1,NRTN,TBX1
GO:0014033	neural crest cell differentiation	1.166660e-3	6.044408e+0	9	3	cg04206219,cg04679902,cg08670906,cg09113474,cg14354168,cg16447311,cg19915582,cg21010202,cg24345184	FOXC1,NRTN,TBX1
GO:0042475	odontogenesis of dentin-containing tooth	1.821821e-3	5.692704e+0	9	3	cg04206219,cg04679902,cg06363129,cg08670906,cg09113474,cg14354168,cg16447311,cg21010202,cg24345184	FOXC1,SOSTDC1,TBX1
GO:0006997	nucleus organization	4.433843e-3	5.006237e+0	9	3	cg02755938,cg05592245,cg06199605,cg11226562,cg12484738,cg16299091,cg18584012,cg18731860,cg18848419	CHMP1B,CHMP4C,REEP3
GO:0060349	bone morphogenesis	6.815415e-3	5.321832e+0	8	3	cg00705992,cg04206219,cg08670906,cg09113474,cg10773014,cg14354168,cg16447311,cg21010202	FOXC1,HOXA11,NEUROG1
GO:0031214	biomineral tissue development	1.235263e-2	6.763518e+0	6	3	cg04679902,cg07020773,cg13529291,cg14240353,cg14294215,cg24345184	IGF1,TBX1,WNT11
GO:0046579	positive regulation of Ras protein signal transduction	1.384034e-2	8.509118e+0	5	3	cg07020773,cg14240353,cg14971320,cg16060369,cg27642691	IGF1,NTRK1,RASGEF1A
GO:0042476	odontogenesis	1.468057e-2	4.188757e+0	9	3	cg04206219,cg04679902,cg06363129,cg08670906,cg09113474,cg14354168,cg16447311,cg21010202,cg24345184	FOXC1,SOSTDC1,TBX1
GO:0051057	positive regulation of small GTPase mediated signal transduction	2.157319e-2	7.629503e+0	5	3	cg07020773,cg14240353,cg14971320,cg16060369,cg27642691	IGF1,NTRK1,RASGEF1A
GO:0051099	positive regulation of binding	4.078848e-2	3.562157e+0	9	3	cg04206219,cg07020773,cg08670906,cg09113474,cg14240353,cg14354168,cg16447311,cg21010202,cg22897141	FOXC1,IGF1,MEN1
GO:2000401	regulation of lymphocyte migration	4.646041e-2	8.524636e+0	4	3	cg08632909,cg14782678,cg16006965,cg19679397	FADD,GCSAM,TMEM102

## Sheet: Table S6
Tabe S6. Gene ontology results for 456 CpG sites in KdVS DNAm signature generated using GREAT. Molecular Functions.
ID	Desc	HyperFdrQ	RegionFoldEnrich	FgRegionsHit	NumFgGenesHit	FgRegionNames	FgGeneNames
GO:0001067	regulatory region nucleic acid binding	3.060867e-8	3.099634e+0	44	13	cg00142072,cg01693350,cg02838895,cg03862854,cg04206219,cg04456238,cg05222924,cg06516124,cg07211140,cg07716052,cg08670906,cg08787968,cg09113474,cg09234616,cg10428478,cg10773014,cg12006284,cg12781568,cg12982322,cg13065228,cg13229857,cg13301003,cg13529291,cg13540960,cg14185541,cg14294215,cg14354168,cg15446391,cg15518358,cg16447311,cg16463460,cg16705546,cg17486860,cg21010202,cg21189356,cg21201401,cg2…	FOXA2,FOXC1,FOXH1,IRF8,MEN1,NEUROG1,NR5A2,PAX2,SLC2A4RG,SOX21,WNT11,WT1,ZNF536
GO:0000975	regulatory region DNA binding	3.285021e-8	3.104313e+0	44	13	cg00142072,cg01693350,cg02838895,cg03862854,cg04206219,cg04456238,cg05222924,cg06516124,cg07211140,cg07716052,cg08670906,cg08787968,cg09113474,cg09234616,cg10428478,cg10773014,cg12006284,cg12781568,cg12982322,cg13065228,cg13229857,cg13301003,cg13529291,cg13540960,cg14185541,cg14294215,cg14354168,cg15446391,cg15518358,cg16447311,cg16463460,cg16705546,cg17486860,cg21010202,cg21189356,cg21201401,cg2…	FOXA2,FOXC1,FOXH1,IRF8,MEN1,NEUROG1,NR5A2,PAX2,SLC2A4RG,SOX21,WNT11,WT1,ZNF536
GO:0044212	transcription regulatory region DNA binding	3.541908e-8	3.110102e+0	44	13	cg00142072,cg01693350,cg02838895,cg03862854,cg04206219,cg04456238,cg05222924,cg06516124,cg07211140,cg07716052,cg08670906,cg08787968,cg09113474,cg09234616,cg10428478,cg10773014,cg12006284,cg12781568,cg12982322,cg13065228,cg13229857,cg13301003,cg13529291,cg13540960,cg14185541,cg14294215,cg14354168,cg15446391,cg15518358,cg16447311,cg16463460,cg16705546,cg17486860,cg21010202,cg21189356,cg21201401,cg2…	FOXA2,FOXC1,FOXH1,IRF8,MEN1,NEUROG1,NR5A2,PAX2,SLC2A4RG,SOX21,WNT11,WT1,ZNF536
GO:0003690	double-stranded DNA binding	1.455177e-7	3.075719e+0	41	11	cg00142072,cg01693350,cg02838895,cg03862854,cg04206219,cg04456238,cg05222924,cg06516124,cg07211140,cg07716052,cg08670906,cg08787968,cg09113474,cg09234616,cg10428478,cg10773014,cg12006284,cg12781568,cg12982322,cg13229857,cg13301003,cg13540960,cg14185541,cg14354168,cg15446391,cg15518358,cg16447311,cg16463460,cg16705546,cg17486860,cg21010202,cg21189356,cg21201401,cg21769619,cg22533573,cg22897141,cg2…	FOXA2,FOXC1,IRF8,MEN1,NEUROG1,NR5A2,PAX2,SLC2A4RG,SOX21,WT1,ZNF536
GO:0019904	protein domain specific binding	4.760786e-8	3.629953e+0	35	9	cg00142072,cg01693350,cg02520639,cg02755938,cg02838895,cg03268293,cg03862854,cg04456238,cg05222924,cg06516124,cg07211140,cg07716052,cg08632909,cg08787968,cg09234616,cg12006284,cg12781568,cg12982322,cg13065228,cg13301003,cg13540960,cg15446391,cg15518358,cg16299091,cg16463460,cg17486860,cg18848419,cg19679397,cg21769619,cg22533573,cg22841716,cg24013620,cg24106790,cg25782229,cg26848718	CHMP1B,CRADD,FADD,FOXA2,FOXH1,MAPK15,PAG1,SLC22A5,WT1
GO:0000981	RNA polymerase II transcription factor activity, sequence-specific DNA binding	2.649146e-7	3.055958e+0	40	9	cg00142072,cg01693350,cg02838895,cg03862854,cg04206219,cg04456238,cg05222924,cg06516124,cg07211140,cg07623518,cg07716052,cg08670906,cg08787968,cg09113474,cg09234616,cg10428478,cg12006284,cg12781568,cg12982322,cg13065228,cg13229857,cg13301003,cg13540960,cg14185541,cg14354168,cg15446391,cg15518358,cg16447311,cg16463460,cg16705546,cg17486860,cg17518825,cg21010202,cg21189356,cg21769619,cg22533573,cg2…	EPAS1,FOXA2,FOXC1,FOXH1,IRF8,NR5A2,SOX21,WT1,ZNF536
GO:0001228	transcriptional activator activity, RNA polymerase II transcription regulatory region sequence-specific binding	1.094658e-10	4.688183e+0	35	6	cg00142072,cg01693350,cg02838895,cg04206219,cg04456238,cg05222924,cg06516124,cg07211140,cg07623518,cg07716052,cg08670906,cg08787968,cg09113474,cg09234616,cg12006284,cg12781568,cg12982322,cg13065228,cg13229857,cg13301003,cg13540960,cg14185541,cg14354168,cg15446391,cg15518358,cg16447311,cg16463460,cg17486860,cg17518825,cg21010202,cg21769619,cg22533573,cg24106790,cg25782229,cg26848718	EPAS1,FOXC1,FOXH1,NR5A2,SOX21,WT1
GO:0000982	transcription factor activity, RNA polymerase II core promoter proximal region sequence-specific binding	4.534023e-9	4.393351e+0	32	6	cg00142072,cg01693350,cg02838895,cg04456238,cg05222924,cg06516124,cg07211140,cg07623518,cg07716052,cg08787968,cg09234616,cg10428478,cg12006284,cg12781568,cg12982322,cg13229857,cg13301003,cg13540960,cg14185541,cg15446391,cg15518358,cg16463460,cg16705546,cg17486860,cg17518825,cg21189356,cg21769619,cg22533573,cg23458168,cg24106790,cg25782229,cg26848718	EPAS1,IRF8,NR5A2,SOX21,WT1,ZNF536
GO:0008270	zinc ion binding	2.725393e-4	2.804799e+0	29	5	cg00142072,cg01566472,cg01693350,cg02838895,cg04456238,cg05222924,cg06516124,cg07211140,cg07716052,cg08787968,cg09234616,cg12006284,cg12176783,cg12781568,cg12982322,cg13229857,cg13301003,cg13540960,cg15446391,cg15518358,cg16026943,cg16463460,cg17486860,cg19497523,cg21769619,cg22533573,cg24106790,cg25782229,cg26848718	NEIL1,NR5A2,TCEA2,TIMM13,WT1
GO:0001077	transcriptional activator activity, RNA polymerase II core promoter proximal region sequence-specific binding	4.622579e-10	5.593230e+0	28	4	cg00142072,cg01693350,cg02838895,cg04456238,cg05222924,cg06516124,cg07211140,cg07623518,cg07716052,cg08787968,cg09234616,cg12006284,cg12781568,cg12982322,cg13229857,cg13301003,cg13540960,cg14185541,cg15446391,cg15518358,cg16463460,cg17486860,cg17518825,cg21769619,cg22533573,cg24106790,cg25782229,cg26848718	EPAS1,NR5A2,SOX21,WT1
GO:0003705	transcription factor activity, RNA polymerase II distal enhancer sequence-specific binding	1.445788e-2	5.274017e+0	9	4	cg04206219,cg08670906,cg09113474,cg13065228,cg13229857,cg14354168,cg16447311,cg16705546,cg21010202	FOXC1,FOXH1,IRF8,NR5A2

## Sheet: Table S7
source	file	all_scores	mean_score	score_it_1	score_it_2	score_it_3	score_it_4	score_it_5	classification_phenoscore
phenoscore	../PhenoScore_data/kdvs_methylation_vus/ex17.png	[0.2101330796727019, 0.09265833173147148, 0.03277380458888913, 0.16598493538075498, 0.14476091833833624]	0.129262	0.210133	0.0926583	0.0327738	0.165985	0.144761	No Match
hpo	../PhenoScore_data/kdvs_methylation_vus/ex17.png	[0.11201809252943336, 0.07569930163882838, 0.026345141148825288, 0.07202903681557302, 0.08179992740232361]	0.0735783	0.112018	0.0756993	0.0263451	0.072029	0.0817999	No Match
face	../PhenoScore_data/kdvs_methylation_vus/ex17.png	[0.43555202582400104, 0.5338889341850646, 0.35116799605002486, 0.42108946793652197, 0.7162661994322462]	0.491593	0.435552	0.533889	0.351168	0.421089	0.716266	VUS
phenoscore	../PhenoScore_data/kdvs_methylation_vus/ex18.jpg	[0.10006658250003056, 0.2400197093851188, 0.14215378453889788, 0.09741586454511904, 0.1787254996698145]	0.151676	0.100067	0.24002	0.142154	0.0974159	0.178725	No Match
hpo	../PhenoScore_data/kdvs_methylation_vus/ex18.jpg	[0.09330712470749239, 0.21303739694132767, 0.1157788409577594, 0.13590490980998504, 0.11992343997586259]	0.13559	0.0933071	0.213037	0.115779	0.135905	0.119923	No Match
face	../PhenoScore_data/kdvs_methylation_vus/ex18.jpg	[0.3881825446838257, 0.8532428969587873, 0.7557905708489443, 0.8165872013561627, 0.7452790489481667]	0.711816	0.388183	0.853243	0.755791	0.816587	0.745279	Phenotypic Match
phenoscore	../PhenoScore_data/kdvs_methylation_vus/ex19.jpg	[0.04771092842376532, 0.032519915721141726, 0.010028372877968454, 0.09485763718402279, 0.02754249925311987]	0.0425319	0.0477109	0.0325199	0.0100284	0.0948576	0.0275425	No Match
hpo	../PhenoScore_data/kdvs_methylation_vus/ex19.jpg	[0.017712139081550015, 0.061303233372712325, 0.02657869026083564, 0.043116666884988164, 0.04257652268409171]	0.0382575	0.0177121	0.0613032	0.0265787	0.0431167	0.0425765	No Match
face	../PhenoScore_data/kdvs_methylation_vus/ex19.jpg	[0.32855505623127207, 0.04733576030995744, 0.013159787881652448, 0.33767397902803914, 0.04505288713911344]	0.154355	0.328555	0.0473358	0.0131598	0.337674	0.0450529	No Match
phenoscore	../PhenoScore_data/kdvs_methylation_vus/ex20.jpg	[0.5667466322824698, 0.3591477875678046, 0.5841120689563196, 0.42852089980563507, 0.23718491536764874]	0.435142	0.566747	0.359148	0.584112	0.428521	0.237185	VUS
hpo	../PhenoScore_data/kdvs_methylation_vus/ex20.jpg	[0.7220105272900996, 0.669934712085391, 0.8791070500970378, 0.6871173869502133, 0.5201278782662823]	0.69566	0.722011	0.669935	0.879107	0.687117	0.520128	VUS
face	../PhenoScore_data/kdvs_methylation_vus/ex20.jpg	[0.08251535660082926, 0.060729968133000085, 0.058953888595864194, 0.047615895749477326, 0.05714957169623992]	0.0613929	0.0825154	0.06073	0.0589539	0.0476159	0.0571496	No Match
phenoscore	../PhenoScore_data/kdvs_methylation_vus/ex21.jpg	[0.16317189076642924, 0.0864639746751932, 0.11337902692393442, 0.1641665411828675, 0.19272061483619382]	0.14398	0.163172	0.086464	0.113379	0.164167	0.192721	No Match
hpo	../PhenoScore_data/kdvs_methylation_vus/ex21.jpg	[0.09875209674163263, 0.06124222094579751, 0.06143444809140262, 0.07294270121758877, 0.10202073881624406]	0.0792784	0.0987521	0.0612422	0.0614344	0.0729427	0.102021	No Match
face	../PhenoScore_data/kdvs_methylation_vus/ex21.jpg	[0.6150558815493851, 0.588796707584271, 0.7074916403707348, 0.570357009789806, 0.6773049610553994]	0.631801	0.615056	0.588797	0.707492	0.570357	0.677305	VUS
phenoscore	../PhenoScore_data/kdvs_methylation_vus/ex22.jpg	[0.05050386424133638, 0.08041877337135751, 0.08090979236027931, 0.127192918051127, 0.06117007010725999]	0.0800391	0.0505039	0.0804188	0.0809098	0.127193	0.0611701	No Match
hpo	../PhenoScore_data/kdvs_methylation_vus/ex22.jpg	[0.10089518657677825, 0.17047902726913525, 0.20043991946369, 0.17138115703063914, 0.11910061070938689]	0.152459	0.100895	0.170479	0.20044	0.171381	0.119101	No Match
face	../PhenoScore_data/kdvs_methylation_vus/ex22.jpg	[0.002209545843645467, 0.00024429174461508947, 0.0006882434913078392, 0.00036628243981086205, 0.00019124106185599898]	0.000739921	0.00220955	0.000244292	0.000688243	0.000366282	0.000191241	No Match

## Sheet: Table S8
Table S7. Demographic information of fibroblast samples included in this study
Paper_ID	Sample_ID	Sex	Age at sampling	Sample_Group	Variant
F1	EX1058	F	46	control	-
F2	EX1061	F	29	control	-
F3	EX1134	F	37	control	-
F4	EX1135	M	38	control	-
F5	EX1137	F	40	control	-
F6	EX1138	M	44	control	-
F7	EX1140	F	41	control	-
F8	EX1057	F	12	KANSL1	p.Gly179Leufs*20
F9	EX1059	F	17	KANSL1	p.Lys180Asnfs*22
F10	EX1060	F	14	KANSL1	c.2725-1G>C

## Sheet: Table S9
Table S8. Significant differentially methylated CpG sites identified in KdVS fibroblast cells
CG	P.Value	adj.P.Val	delta_beta	chr	pos	Relation_to_Island	UCSC_RefGene_Name	UCSC_RefGene_Accession	UCSC_RefGene_Group	Regulatory_Feature_Group
cg00329447	1.30772e-06	0.0247402	0.2813	chr8	145028170	Island	PLEC1;PLEC1;PLEC1	NM_000445;NM_201378;NM_201379	Body;Body;TSS200
cg00480215	6.35676e-07	0.0162593	-0.306133	chr9	80592522	OpenSea	GNAQ	NM_002072	Body	Promoter_Associated
cg00646813	1.35415e-06	0.0247402	0.272214	chr4	38806025	OpenSea	TLR1	NM_003263	5'UTR
cg01227558	2.17681e-06	0.0339503	0.231252	chr5	166710846	OpenSea	ODZ2	NM_001122679	TSS1500
cg01755039	1.78805e-06	0.0300886	0.14731	chr19	40412477	S_Shore	FCGBP	NM_003890	Body
cg02387879	2.14511e-06	0.0339503	0.264876	chr18	42277130	OpenSea	SETBP1;SETBP1	NM_001130110;NM_015559	5'UTR;5'UTR
cg02745822	9.32052e-07	0.0212857	0.289048	chr8	134203435	OpenSea	WISP1;WISP1	NM_003882;NM_080838	1stExon;1stExon
cg02903822	1.34579e-06	0.0247402	0.2286	chr8	134203379	OpenSea	WISP1;WISP1;WISP1;WISP1	NM_003882;NM_080838;NM_003882;NM_080838	5'UTR;5'UTR;1stExon;1stExon
cg03349435	1.17896e-07	0.00418825	-0.118505	chr1	221340612	OpenSea
cg04260403	3.00651e-06	0.0400523	0.175662	chr1	64992133	OpenSea	CACHD1;CACHD1	NM_020925;NM_001293274	Body;5'UTR
cg04804139	2.73351e-06	0.0383654	0.166476	chr12	124901555	Island	NCOR2;NCOR2	NM_006312;NM_001077261	Body;Body
cg04992974	2.67639e-06	0.0383654	0.283138	chr10	1334207	OpenSea	ADARB2	NM_018702	Body
cg05046829	2.01762e-06	0.0330811	0.118862	chr6	144207880	OpenSea	ZC2HC1B	NM_001013623	Body
cg06080398	3.00491e-06	0.0400523	0.17349	chr11	58695542	OpenSea	GLYATL1	NM_001220494	5'UTR
cg08416875	7.0233e-07	0.0172732	0.254362	chr6	119669226	N_Shore	MAN1A1	NM_005907	Body
cg09946097	3.42416e-06	0.0416389	0.358967	chr1	179187145	OpenSea	ABL2;ABL2;ABL2;ABL2;ABL2	NM_001168237;NM_007314;NM_001168238;NM_001168236;NM_001136001	Body;Body;Body;Body;Body
cg10280038	2.45914e-06	0.0374403	0.361638	chr16	50287065	OpenSea
cg10444806	5.39266e-07	0.0149927	0.154948	chr17	38084428	S_Shore	ORMDL3	NM_139280	TSS1500	Promoter_Associated
cg10839457	3.54809e-06	0.0416389	0.11591	chr3	121723379	OpenSea	ILDR1;ILDR1;ILDR1	NM_001199799;NM_001199800;NM_175924	Body;Body;Body
cg11324534	4.52984e-06	0.0479222	0.201343	chr13	100740707	N_Shore	PCCA;PCCA;PCCA	NM_001127692;NM_001178004;NM_000282	TSS1500;TSS1500;TSS1500
cg11554335	3.45759e-06	0.0416389	0.1139	chr11	57336941	S_Shore	UBE2L6	NM_198183	TSS1500	Promoter_Associated
cg13992684	1.62417e-06	0.0280695	-0.316781	chr10	65280644	N_Shore	REEP3	NM_001001330	TSS1500	Promoter_Associated
cg14252836	3.81782e-06	0.0434104	0.184876	chr2	217859781	OpenSea
cg14399831	5.0911e-07	0.0147977	0.302767	chr10	126213886	OpenSea	LHPP;LHPP	NM_001167880;NM_022126	Body;Body
cg15082694	1.20118e-06	0.0247402	0.185819	chr10	1408294	S_Shelf	ADARB2	NM_018702	Body
cg15247169	2.63904e-06	0.0383654	0.153624	chr8	47057504	OpenSea
cg15509952	1.33572e-06	0.0247402	0.268181	chr10	60425733	OpenSea	BICC1	NM_001080512	Body
cg16162424	3.2312e-06	0.0413164	0.112224	chr14	101758961	OpenSea
cg16385733	4.57152e-06	0.0479222	0.150767	chr5	167373485	OpenSea	TENM2	NM_001122679	Body
cg17250303	3.29524e-06	0.0413164	0.182162	chr17	66057723	OpenSea				Unclassified_Cell_type_specific
cg17290867	2.75989e-06	0.0383654	0.298029	chr13	109115924	OpenSea
cg18565216	6.07787e-07	0.0161937	0.280724	chr21	43347094	OpenSea	C2CD2;C2CD2	NM_015500;NM_199050	Body;TSS1500	Unclassified
cg19251564	1.31497e-07	0.00442556	0.210976	chr6	166418922	N_Shelf
cg20537325	3.22536e-07	0.0102539	-0.220071	chr10	131348421	OpenSea	MGMT	NM_002412	Body
cg21128127	1.24203e-06	0.0247402	0.199805	chr1	48522093	OpenSea
cg22525377	3.58142e-06	0.0416389	0.249452	chr20	43883272	OpenSea	SLPI	NM_003064	TSS200
cg22560193	4.23654e-06	0.0465453	-0.215714	chr19	1465962	Island	APC2	NM_005883	Body	Unclassified_Cell_type_specific
cg23900936	3.36747e-07	0.0102539	0.132848	chr11	57996699	OpenSea	OR10Q1	NM_001004471	TSS1500
cg25206663	1.12725e-06	0.0247402	0.271514	chr14	105942022	S_Shore	CRIP2;CRIP2;CRIP2;CRIP2;CRIP2;CRIP2;CRIP2	NR_073082;NM_001270837;NR_073083;NR_073081;NM_001312;NM_001270841;NR_073084	Body;Body;Body;Body;Body;Body;TSS200	Unclassified_Cell_type_specific
cg25827027	1.39743e-06	0.0248217	0.240948	chr6	169733607	OpenSea
cg26617637	7.31678e-07	0.0173286	0.339276	chr8	134203339	OpenSea	WISP1;WISP1;WISP1;WISP1	NM_003882;NM_080838;NM_003882;NM_080838	5'UTR;5'UTR;1stExon;1stExon
cg26938014	3.14302e-06	0.0410164	0.23259	chr5	122432628	N_Shore	PRDM6	NM_001136239	Body
cg27056559	3.86957e-06	0.0434104	-0.204452	chr10	131348484	OpenSea	MGMT	NM_002412	Body
